# Supplementary material for: 3,14-Diselena-4,5,12,13-tetra­aza­tri­cyclo­[9.3.0.02,6]tetra­deca-1(11),2(6),4,12-tetra­ene
Source: IUCrdata. 2026 Jan 27;11(Pt 1):x260063. doi: 10.1107/S2414314626000635 (PMC12874243; doi:10.1107/S2414314626000635)
Supplement: Supplementary file 1 [file x-11-x260063-sup1.cif]

##############################################################################
#                                                                            #
# This CIF contains the data for a data article accepted for                 #
# publication in IUCrData. It conforms to the requirements of                #
# Notes for Authors for IUCrData, and has been                               #
# peer reviewed under the auspices of IUCrData.                              #
#                                                                            #
# Full details of the Crystallographic Information File format               #
# are given in the paper "The Crystallographic Information File (CIF):       #
# a New Standard Archive File for Crystallography" by S. R. Hall, F. H.      #
# Allen and I. D. Brown [Acta Cryst. (1991), A47, 655-685].                  #
#                                                                            #
# The current version of the core CIF dictionary is obtainable from          #
# ftp://ftp.iucr.org/pub/cif_core.dic.                                       #
#                                                                            #
# Software is freely available for graphical display of the structure(s)     #
# in this CIF. For information consult the CIF software page                 #
# http://www.iucr.org/resources/cif/software.                                #
#                                                                            #
# This file may be used for bona fide research purposes within the           #
# scientific community so long as proper attribution is given to the data    # 
# article from which it was obtained.                                        #
#                                                                            #
##############################################################################
data_I
_audit_creation_method     'SHELXL-2019/3'
_chemical_name_systematic
;\
3,14-Diselena-4,5,12,13-tetraazatricyclo[9.3.0.0^2,6^]tetradeca-\
1(11),2(6),4,12-tetraene
;
_chemical_name_common     ?
_chemical_formula_moiety     'C8 H8 N4 Se2'
_chemical_formula_sum     'C8 H8 N4 Se2'
_chemical_formula_iupac     'C8 H8 N4 Se2'
_chemical_formula_weight     318.10
_chemical_melting_point     ?
_space_group_crystal_system     monoclinic
_space_group_name_H-M_alt     'I 2/a'
_space_group_name_Hall     '-I 2ya'
loop_
    _space_group_symop_operation_xyz
    'x, y, z'
    '-x+1/2, y, -z'
    'x+1/2, y+1/2, z+1/2'
    '-x+1, y+1/2, -z+1/2'
    '-x, -y, -z'
    'x-1/2, -y, z'
    '-x+1/2, -y+1/2, -z+1/2'
    'x, -y+1/2, z+1/2'
_cell_length_a     11.746(2)
_cell_length_b     8.1617(10)
_cell_length_c     10.0922(15)
_cell_angle_alpha     90
_cell_angle_beta     97.121(14)
_cell_angle_gamma     90
_cell_volume     960.1(3)
_cell_formula_units_Z     4
_cell_measurement_reflns_used     5444
_cell_measurement_theta_min     3.05
_cell_measurement_theta_max     28.24
_cell_measurement_temperature     120(2)
_exptl_crystal_description     plate
_exptl_crystal_colour     colorless
_exptl_crystal_size_max     0.478
_exptl_crystal_size_mid     0.092
_exptl_crystal_size_min     0.042
_exptl_crystal_density_diffrn     2.201
_exptl_crystal_density_meas     ?
_exptl_crystal_density_method     ?
_exptl_crystal_F_000     608
_exptl_absorpt_coefficient_mu     7.664
_exptl_absorpt_correction_type     integration
_exptl_absorpt_process_details     ?
_exptl_absorpt_correction_T_min     0.4683
_exptl_absorpt_correction_T_max     0.8930
_diffrn_ambient_temperature     120(2)
_diffrn_source     ?
_diffrn_radiation_type     MoK\a
_diffrn_radiation_wavelength     0.71073
_diffrn_measurement_device_type     'STOE IPDS 2T'
_diffrn_measurement_method     'rotation method, \w scans'
_diffrn_detector_area_resol_mean     6.67
_diffrn_reflns_number     2481
_diffrn_reflns_av_R_equivalents     0.0369
_diffrn_reflns_av_unetI/netI     0.0385
_diffrn_reflns_theta_min     3.047
_diffrn_reflns_theta_max     28.099
_diffrn_reflns_theta_full     25.242
_diffrn_measured_fraction_theta_max     0.984
_diffrn_measured_fraction_theta_full     1.000
_diffrn_reflns_limit_h_min     -15
_diffrn_reflns_limit_h_max     13
_diffrn_reflns_limit_k_min     -10
_diffrn_reflns_limit_k_max     10
_diffrn_reflns_limit_l_min     -13
_diffrn_reflns_limit_l_max     13
_refine_special_details     ?
_reflns_number_total     1144
_reflns_number_gt     930
_reflns_threshold_expression     'I > 2\s(I)'
_refine_ls_structure_factor_coef     Fsqd
_refine_ls_matrix_type     full
_refine_ls_R_factor_all     0.0721
_refine_ls_R_factor_gt     0.0560
_refine_ls_wR_factor_gt     0.1372
_refine_ls_wR_factor_ref     0.1484
_refine_ls_goodness_of_fit_ref     1.101
_refine_ls_restrained_S_all     1.101
_refine_ls_number_reflns     1144
_refine_ls_number_parameters     64
_refine_ls_number_restraints     0
_refine_ls_hydrogen_treatment     constr
_refine_ls_weighting_scheme     calc
_refine_ls_weighting_details
             'w=1/[\s^2^(Fo^2^)+(0.0748P)^2^+11.7676P] where P=(Fo^2^+2Fc^2^)/3'
_atom_sites_solution_hydrogens     geom
_atom_sites_solution_primary     dual
_atom_sites_solution_secondary     ?
_refine_ls_shift/su_max     0.000
_refine_ls_shift/su_mean     0.000
_refine_diff_density_max     1.042
_refine_diff_density_min     -1.750
_refine_ls_extinction_method     none
_refine_ls_extinction_coef     .
loop_
    _atom_type_symbol
    _atom_type_description
    _atom_type_scat_dispersion_real
    _atom_type_scat_dispersion_imag
    _atom_type_scat_source
    'C' 'C' 0.0033 0.0016
                         'International Tables Vol C Tables 4.2.6.8 and 6.1.1.4'
    'H' 'H' 0.0000 0.0000
                         'International Tables Vol C Tables 4.2.6.8 and 6.1.1.4'
    'N' 'N' 0.0061 0.0033
                         'International Tables Vol C Tables 4.2.6.8 and 6.1.1.4'
    'Se' 'Se' -0.0929 2.2259
                         'International Tables Vol C Tables 4.2.6.8 and 6.1.1.4'
_computing_data_collection
;
X-Area WinXpose (Stoe & Cie, 2020)
;
_computing_cell_refinement
;
X-Area Recipe (Stoe & Cie, 2020)
;
_computing_data_reduction
;
X-Area Integrate (Stoe & Cie, 2020)
;
_computing_structure_solution
;
SHELXT2014 (Sheldrick, 2015<i>a</i>)
;
_computing_structure_refinement
;
SHELXL2019 (Sheldrick, 2015<i>b</i>)
;
_computing_molecular_graphics
;
PLATON (Spek, 2020)
;
_computing_publication_material     ?
loop_
    _atom_site_type_symbol
    _atom_site_label
    _atom_site_fract_x
    _atom_site_fract_y
    _atom_site_fract_z
    _atom_site_U_iso_or_equiv
    _atom_site_adp_type
    _atom_site_calc_flag
    _atom_site_occupancy
    _atom_site_disorder_assembly
    _atom_site_disorder_group
    Se Se1 0.14172(6) 0.61729(7) 0.33965(6) 0.0274(3) Uani d 1 . .
    N N2 0.0080(5) 0.4890(7) 0.3007(5) 0.0291(12) Uani d 1 . .
    N N3 0.0157(5) 0.3578(7) 0.3698(5) 0.0289(12) Uani d 1 . .
    C C4 0.1149(6) 0.3307(8) 0.4573(6) 0.0259(13) Uani d 1 . .
    C C5 0.1943(5) 0.4546(8) 0.4581(6) 0.0269(13) Uani d 1 . .
    C C6 0.1228(6) 0.1830(8) 0.5420(6) 0.0254(12) Uani d 1 . .
    H H6A 0.044169 0.148577 0.555241 0.031 Uiso calc 1 . .
    H H6B 0.163678 0.211823 0.630606 0.031 Uiso calc 1 . .
    C C7 0.1843(6) 0.0368(8) 0.4861(6) 0.0284(13) Uani d 1 . .
    H H7A 0.155565 -0.065021 0.523630 0.034 Uiso calc 1 . .
    H H7B 0.162450 0.033262 0.388198 0.034 Uiso calc 1 . .
loop_
    _atom_site_aniso_label
    _atom_site_aniso_U_11
    _atom_site_aniso_U_22
    _atom_site_aniso_U_33
    _atom_site_aniso_U_12
    _atom_site_aniso_U_13
    _atom_site_aniso_U_23
    Se1 0.0327(4) 0.0269(4) 0.0241(4) 0.0027(3) 0.0096(3) 0.0013(2)
    N2 0.031(3) 0.033(3) 0.024(2) 0.001(2) 0.007(2) -0.001(2)
    N3 0.030(3) 0.031(3) 0.028(3) 0.003(2) 0.011(2) 0.000(2)
    C4 0.027(3) 0.027(3) 0.026(3) -0.003(3) 0.012(2) -0.003(2)
    C5 0.027(3) 0.029(3) 0.027(3) -0.001(3) 0.011(2) -0.006(2)
    C6 0.029(3) 0.024(3) 0.025(3) -0.006(3) 0.010(2) -0.002(2)
    C7 0.034(3) 0.027(3) 0.026(3) 0.001(3) 0.008(3) 0.002(3)
_geom_special_details
;
 All esds (except the esd in the dihedral angle between two l.s. planes)
 are estimated using the full covariance matrix.  The cell esds are taken
 into account individually in the estimation of esds in distances, angles
 and torsion angles; correlations between esds in cell parameters are only
 used when they are defined by crystal symmetry.  An approximate (isotropic)
 treatment of cell esds is used for estimating esds involving l.s. planes.
;
loop_
    _geom_bond_atom_site_label_1
    _geom_bond_atom_site_label_2
    _geom_bond_site_symmetry_2
    _geom_bond_distance
    _geom_bond_publ_flag
    Se1 C5 . 1.841(7) ?
    Se1 N2 . 1.888(6) ?
    N2 N3 . 1.275(8) ?
    N3 C4 . 1.390(9) ?
    C4 C5 . 1.375(9) ?
    C4 C6 . 1.474(9) ?
    C5 C5 2_556 1.467(13) ?
    C6 C7 . 1.538(9) ?
    C6 H6A . 0.9900 ?
    C6 H6B . 0.9900 ?
    C7 C7 2_556 1.534(13) ?
    C7 H7A . 0.9900 ?
    C7 H7B . 0.9900 ?
loop_
    _geom_angle_atom_site_label_1
    _geom_angle_atom_site_label_2
    _geom_angle_atom_site_label_3
    _geom_angle_site_symmetry_1
    _geom_angle_site_symmetry_3
    _geom_angle
    _geom_angle_publ_flag
    C5 Se1 N2 . . 86.5(3) ?
    N3 N2 Se1 . . 110.6(5) ?
    N2 N3 C4 . . 118.6(6) ?
    C5 C4 N3 . . 113.7(6) ?
    C5 C4 C6 . . 127.2(6) ?
    N3 C4 C6 . . 119.1(6) ?
    C4 C5 C5 . 2_556 124.0(5) ?
    C4 C5 Se1 . . 110.7(5) ?
    C5 C5 Se1 2_556 . 125.3(3) ?
    C4 C6 C7 . . 114.9(5) ?
    C4 C6 H6A . . 108.5 ?
    C7 C6 H6A . . 108.5 ?
    C4 C6 H6B . . 108.5 ?
    C7 C6 H6B . . 108.5 ?
    H6A C6 H6B . . 107.5 ?
    C7 C7 C6 2_556 . 116.2(5) ?
    C7 C7 H7A 2_556 . 108.2 ?
    C6 C7 H7A . . 108.2 ?
    C7 C7 H7B 2_556 . 108.2 ?
    C6 C7 H7B . . 108.2 ?
    H7A C7 H7B . . 107.4 ?
loop_
    _geom_torsion_atom_site_label_1
    _geom_torsion_atom_site_label_2
    _geom_torsion_atom_site_label_3
    _geom_torsion_atom_site_label_4
    _geom_torsion_site_symmetry_1
    _geom_torsion_site_symmetry_2
    _geom_torsion_site_symmetry_3
    _geom_torsion_site_symmetry_4
    _geom_torsion
    _geom_torsion_publ_flag
    C5 Se1 N2 N3 . . . . -0.1(4) ?
    Se1 N2 N3 C4 . . . . -0.1(7) ?
    N2 N3 C4 C5 . . . . 0.3(8) ?
    N2 N3 C4 C6 . . . . 177.4(5) ?
    N3 C4 C5 C5 . . . 2_556 180.0(6) ?
    C6 C4 C5 C5 . . . 2_556 3.2(11) ?
    N3 C4 C5 Se1 . . . . -0.4(7) ?
    C6 C4 C5 Se1 . . . . -177.1(5) ?
    N2 Se1 C5 C4 . . . . 0.2(4) ?
    N2 Se1 C5 C5 . . . 2_556 179.9(6) ?
    C5 C4 C6 C7 . . . . -87.5(8) ?
    N3 C4 C6 C7 . . . . 95.9(7) ?
    C4 C6 C7 C7 . . . 2_556 83.7(8) ?
loop_
    _geom_hbond_atom_site_label_D
    _geom_hbond_atom_site_label_H
    _geom_hbond_atom_site_label_A
    _geom_hbond_site_symmetry_A
    _geom_hbond_distance_DH
    _geom_hbond_distance_HA
    _geom_hbond_distance_DA
    _geom_hbond_angle_DHA
    _geom_hbond_publ_flag
    C7 H7B N2 4_445 0.99 2.61 3.466(9) 144.4 yes
_shelx_space_group_comment
;
The symmetry employed for this shelxl refinement is uniquely defined
by the following loop, which should always be used as a source of
symmetry information in preference to the above space-group names.
They are only intended as comments.
;
_shelx_estimated_absorpt_T_min     0.121
_shelx_estimated_absorpt_T_max     0.739
_shelx_hkl_file
;
 -13   3  -4   57.64   14.70   0
 -13   4  -3   27.47   15.75   0
 -11   0  -5   -4.78    6.85   0
  -9   8   1   33.29   16.56   0
  -8   0  -2  223.31    6.47   0
  -8   1  -1 1289.19   11.67   0
  -7   7   2  470.64   14.36   0
  -5   2   1 2470.02   11.76   0
  -2   7   3   11.61    5.40   0
  -1   8   3   30.49    5.49   0
   7   6   1  665.28    3.97   0
   8  -3  -9  291.99    8.81   0
   9   7   0  287.64    3.95   0
  10  -2  -8    5.13    7.33   0
  10   1  -3  247.70    6.43   0
  11   1  -4  293.51    7.57   0
  12  -1  -9   49.55    9.71   0
  12   2  -4    7.03    6.02   0
 -13   5  -2   20.71   17.08   0
 -12   5  -1  206.40   19.33   0
 -10   4   0  582.43   15.58   0
  -9  -2  -7  301.82    5.58   0
  -8   2   0   30.47    6.27   0
  -3   8   3   56.87    7.13   0
  -2   0   0   14.46    1.26   0
   2  -4  -8  512.18    7.10   0
   3  -2  -3  917.32    5.90   0
   3   2   1 4545.27    6.25   0
   5  -4 -11   -1.57    6.62   0
   6   2   0  276.03    3.59   0
   7  -3  -8  515.98    9.20   0
   8  -2  -6    2.12    5.55   0
   8   4   0  767.45    5.80   0
   9  -2  -7  108.42    6.25   0
  10   5  -1  361.14    5.60   0
 -12   0  -6   16.17    7.64   0
 -11   5   0   49.71   15.26   0
 -10   7   1   37.85   16.18   0
  -6   4   2  425.11    8.79   0
  -4   7   3   18.03    6.70   0
  -3  -4 -11    8.31    3.61   0
  -3   6   3  617.37    8.42   0
   0  -4  -8    1.66    4.00   0
   3  -4  -9   40.10    5.54   0
   4  -4 -12  245.51    9.93   0
   4  -4 -10   59.85    6.06   0
   7   3   0  116.37    3.18   0
  10  -2 -10   37.54    8.74   0
  11  -1  -8  174.77    9.36   0
  -8   3   1   55.72    7.12   0
  -7   0  -1   -5.21    4.08   0
  -7   1   0    0.02    4.38   0
  -5   8   3   61.13    9.43   0
  -2   5   3  114.65    4.10   0
   0   9   3  449.11    7.89   0
   1   8   3  117.45    4.15   0
   2  -3  -5   42.12    3.12   0
  10  -1  -7  648.75   10.90   0
  11   5  -2   74.40    4.92   0
  12   0  -8  290.52   10.97   0
  12   5  -3   62.00    6.25   0
  13   1  -8   58.39    9.59   0
 -12   6   0    0.71   18.02   0
 -11  -1  -6   30.11    6.47   0
 -10  -2  -8   -1.47    4.19   0
  -5   6   3 1000.95   12.39   0
  -2   1   1 2659.79    7.17   0
   1  -4  -9   16.04    5.06   0
   2  -4 -12   27.99    7.93   0
   2  -4 -10  240.54    7.19   0
   3  -4 -11   13.12    6.56   0
   6   0  -2  253.85    4.36   0
   6   1  -1 1349.62    7.23   0
   7  -1  -4  227.58    5.81   0
   8  -1  -5 1229.84   10.88   0
   9  -2  -9  906.08   13.01   0
   9  -1  -6  565.66    9.39   0
   9   4  -1   10.71    3.67   0
  11  -1 -10  147.41   10.32   0
  11   0  -7   -1.14    7.32   0
  13   4  -5   29.09    7.95   0
 -12   2  -2    1.30    9.50   0
 -12   3  -1   63.34   11.91   0
 -11   6   1  233.72   18.25   0
  -6   7   3  112.73    9.40   0
  -6   9   3   67.40   12.67   0
  -4   0   0 3594.72    9.89   0
  -3  10   3   68.25    9.56   0
  -1  10   3   52.95    6.67   0
   4  -2  -4  309.87    4.77   0
   6  -3  -9   -6.99    6.21   0
   8  -2  -8    0.41    6.16   0
   9  -2 -11   14.33    8.47   0
  11   7  -2   27.18    4.55   0
  12   4  -4  171.76    7.67   0
  13   3  -6  143.04    9.00   0
 -12   4   0   65.95   13.15   0
 -10   1  -1   66.58    8.02   0
 -10   8   2   33.62   16.38   0
  -7  -1  -2  363.50    5.21   0
  -7   8   3   11.66   10.93   0
   1  -4 -11    7.67    5.92   0
   2   7   3    2.36    2.10   0
   3  -3  -6  884.81    7.36   0
   3  -1  -2 4623.15   11.05   0
   5  -3  -8    7.07    5.30   0
   6   5   1  129.19    2.58   0
   7   0  -3    7.62    4.21   0
   7   2  -1 1109.16    7.17   0
   8   3  -1   60.54    3.89   0
  10  -1  -9   52.72    8.59   0
  10   0  -6  245.11    7.93   0
  10   4  -2   12.38    4.62   0
  11   1  -6    0.12    6.69   0
  11   4  -3    1.15    5.37   0
  12   3  -5  238.03    8.93   0
 -11   0  -3   -8.92    7.14   0
 -10   6   2    6.35   12.34   0
  -7   6   3   -0.52    8.02   0
  -3   4   3   36.15    3.77   0
   0  -3  -5    8.23    2.26   0
   5  -2  -5   64.87    4.53   0
   6  -3 -11   91.73    8.14   0
   7  -2  -7  491.83    7.82   0
   7   1  -2 1098.01    7.75   0
   8   0  -4   68.72    5.31   0
   8   6   0    6.04    2.97   0
   9   0  -5   -3.85    5.31   0
  11   2  -5  603.03   10.45   0
  11   3  -4  454.99    9.17   0
 -13   5   0   21.20   14.56   0
 -12   0  -4  331.73    9.59   0
 -10   0  -2  958.63   11.70   0
 -10   3   1  223.47   10.17   0
  -8   9   3  108.11   14.94   0
  -4  -1  -1  668.31    4.04   0
   1  10   3  179.21    5.46   0
   2   9   3   -0.91    2.92   0
   8  -2 -10   22.17    7.73   0
   8   1  -3  714.02    7.78   0
   8   2  -2  404.88    6.16   0
   9   1  -4  102.05    5.91   0
   9   3  -2  161.32    4.86   0
  10  -1 -11   -1.84    9.10   0
  10   1  -5   34.30    5.97   0
  10   2  -4   74.30    6.41   0
  11   0  -9   11.12    7.58   0
  12   1  -9   72.87    9.87   0
 -13   0  -5  -11.68    8.33   0
 -12   5   1   80.59   12.49   0
  -9  -2  -5   50.47    4.53   0
  -9   1   0  416.60    8.39   0
  -9   2   1   83.38    6.97   0
  -9   8   3   44.71   14.00   0
  -6   0   0 3083.80   11.86   0
  -6   1   1 1382.34    9.13   0
  -4   2   2  103.93    3.19   0
  -2  -3  -5  968.56    3.92   0
  -1   4   3    1.72    2.05   0
   5  -3 -10  291.14    8.23   0
   8   8   0  187.42    3.48   0
   9   2  -3 1569.75   11.06   0
  12   6  -4  -13.00    6.28   0
 -10  -2  -6   -0.70    4.27   0
 -10   4   2   12.53    9.24   0
  -9   0  -1    9.37    5.08   0
  -8   5   3  412.03   11.24   0
  -3   7   4   53.87    5.66   0
   3   1   0   16.94    1.58   0
   4  -3  -9  283.95    7.12   0
   4  -1  -3 1105.40    6.82   0
   4   3   1  689.42    3.23   0
   8  -1  -7   21.12    6.19   0
   9   6  -1   59.67    3.97   0
  10   0  -8   35.75    7.51   0
  11   1  -8  176.16    9.49   0
  11   6  -3   26.22    5.40   0
 -14   2  -2   24.96   11.22   0
 -13   2  -1  301.35   14.11   0
 -12   6   2   93.90   16.32   0
 -11  -1  -4   36.30    6.29   0
 -10  -1  -3  371.58    8.37   0
  -7   4   3   45.50    6.69   0
  -6   2   2    5.85    3.64   0
  -5   7   4  538.93   10.08   0
  -5   9   4   36.57    9.55   0
  -3   9   4   53.69    7.29   0
  -2   8   4  474.76    7.78   0
   0   1   1 1651.06    3.02   0
   1  -3  -6  363.61    4.58   0
   3  -3  -8  629.14    8.04   0
   4  -3 -11   47.60    6.62   0
   5   4   1    6.29    1.68   0
   7  -2 -11  428.95   10.77   0
   7  -1  -6   27.93    5.58   0
  10   6  -2    3.43    4.31   0
  12   3  -7   54.86    8.30   0
  12   5  -5  302.88    8.96   0
 -14   4   0  107.01   17.60   0
 -13   1  -2   -4.65    9.16   0
 -13   3   0  221.61   14.17   0
 -12  -1  -5  126.39    7.38   0
 -12   1  -1  215.81   11.38   0
 -12   2   0   14.58    9.30   0
 -11  -2  -7   22.69    4.73   0
  -7  -3  -6   -3.64    2.73   0
  -7   9   4   16.54   12.59   0
  -6  -1  -1   91.10    3.20   0
  -4   6   4   38.95    5.09   0
   2  -3  -7  431.66    5.77   0
   2  -2  -4    9.98    2.76   0
   5  -1  -4 1192.37    8.28   0
   6  -1  -5  230.37    5.87   0
   9   0  -7    7.86    6.66   0
   9   8  -1   42.11    3.48   0
  10   0 -10  342.09   10.87   0
  10   8  -2   32.47    4.23   0
  11   2  -7  490.87   10.50   0
 -14   1  -3  128.95   11.61   0
 -13   4   1    8.19   13.71   0
  -9  -1  -2   18.80    4.52   0
  -8  -3  -7  127.85    3.30   0
  -8   0   0 1359.51   10.34   0
  -8   1   1   73.56    5.39   0
  -8   8   4   -2.12   10.83   0
  -7  -2  -3    7.84    2.88   0
  -4   3   3  630.53    6.26   0
  -2  10   4  108.88    7.77   0
  -1   9   4   50.70    5.21   0
   3  -3 -12  153.29    8.00   0
   5  -2  -7  999.67    9.62   0
   6  -2 -12   11.30    8.18   0
   6   9   1   18.48    2.01   0
   7   5   0   50.42    3.11   0
   8  -1  -9  149.74    7.92   0
  11   5  -4  259.89    7.38   0
 -13   0  -3   -8.94    8.88   0
 -12   0  -2  310.44   10.62   0
 -12   4   2  313.51   14.66   0
 -11   1   0  163.22    9.06   0
 -11   2   1  842.09   14.35   0
  -9   4   3    4.02    6.53   0
  -9   7   4   75.79   12.88   0
  -5   5   4  605.65    8.41   0
  -3   5   4   -3.24    3.91   0
   3  -2  -5 4144.02   13.44   0
   4  -2  -6    5.69    4.11   0
   8   0  -6 1087.64   10.38   0
   9   0  -9   -2.12    7.39   0
  10   5  -3  437.73    7.73   0
  11   3  -6   15.02    7.01   0
  11   4  -5  -11.87    6.43   0
 -14   0  -4  120.96   10.55   0
 -13   5   2   45.11   14.84   0
 -11   0  -1  -12.75    7.25   0
 -11   3   2  219.12   11.13   0
  -7   5   4  100.57    7.27   0
  -2   3   3   85.19    2.57   0
   0   8   4  401.09    5.32   0
   2  -3  -9   89.29    5.66   0
   4   0  -2  608.16    4.84   0
   7  -1  -8  347.21    8.22   0
   7   0  -5  -14.80    5.01   0
   8   5  -1   62.69    3.93   0
   9   0 -11   -7.14    9.11   0
   9   5  -2  359.66    6.21   0
  10   1  -9   66.99    8.63   0
  10   2  -6   -1.45    6.17   0
  11   2  -9   -8.81    8.89   0
 -10   1   1  484.67    9.24   0
  -8  -1  -1 1477.83    9.59   0
   5  -2  -9  619.69    9.33   0
   5   0  -3   -0.03    3.20   0
   6   0  -4 2942.86   13.05   0
   7  -1 -12   40.38    9.46   0
  10   3  -5    4.79    6.19   0
  10   4  -4  429.07    8.12   0
 -10   2   2    4.15    6.94   0
  -9   5   4   94.07    9.12   0
  -6  -3  -5   46.60    1.87   0
  -6   4   4 1887.24   13.53   0
   0  -3  -7  792.91    6.54   0
   4   2   0  147.89    2.38   0
   6  -1  -7  654.81    8.79   0
   6   4   0  422.95    4.20   0
   8   0  -8  779.12   10.95   0
   9   4  -3    7.69    5.41   0
  10   7  -3   20.05    5.20   0
 -14   1  -1   66.81   11.97   0
 -14   3   1    4.52   13.17   0
 -13  -1  -4   62.80    7.67   0
 -12  -1  -3    4.59    6.69   0
 -11  -1  -2  222.53    8.43   0
 -10   0   0  294.52    7.58   0
 -10   3   3  134.92    9.04   0
  -8   4   4   25.08    6.95   0
  -7   1   2 1103.57    9.42   0
  -6   9   5   62.68   10.97   0
  -5   0   1   -5.21    2.76   0
  -5   1   2   52.63    2.81   0
  -5   8   5    4.25    7.37   0
  -4   4   4   -1.87    3.65   0
   0   2   2   34.36    1.23   0
   0  10   4   15.33    4.04   0
   4  -2 -12   19.56    7.72   0
   4  -2  -8    7.50    4.91   0
   4   1  -1    5.87    2.04   0
   7   1  -4  238.62    5.93   0
   8   0 -12  141.00   10.24   0
   8   0 -10   27.25    7.82   0
   8   4  -2  933.71    8.06   0
   9   1  -8   73.13    7.52   0
   9   3  -4   79.77    5.56   0
  11   4  -7   19.93    8.21   0
  11   6  -5  276.45    8.39   0
 -14   4   2   31.17   14.86   0
 -13   1   0   82.41   10.66   0
 -13   2   1   -1.89    9.83   0
 -13   3   2  149.55   12.87   0
 -12  -2  -6   10.22    5.29   0
  -9  -2  -3  511.70    6.66   0
  -7   0   1    2.11    3.76   0
  -7   2   3   73.84    5.76   0
  -5   2   3 3020.95   12.64   0
  -4   7   5   73.60    6.28   0
  -1  -3 -12  173.84    7.74   0
  -1   5   4  346.48    4.04   0
   0   6   4   60.64    2.66   0
   1  -1  -2  316.70    2.57   0
   3  -2 -13  -16.35    8.94   0
   4  -2 -10   15.22    6.19   0
   4   6   2   55.85    1.39   0
   5  -1  -6  626.24    7.66   0
   5   3   0 1802.83    6.67   0
   6   1  -3  980.89    7.55   0
   7   7   0    8.58    3.01   0
   7   9   0   19.22    2.62   0
   8   3  -3  405.16    6.58   0
   8   9  -1    9.38    3.29   0
   9   7  -2  150.12    5.02   0
  10   2 -10   35.47    9.10   0
  11   5  -6   11.43    7.65   0
 -14   0  -2   77.75   10.83   0
 -12   2   2   -5.02    8.43   0
  -9   1   2  320.19    8.05   0
  -6  -2  -2    4.26    2.29   0
  -4  -2  -2   17.93    1.50   0
  -3   1   2 4769.27   11.46   0
   0  -3  -9  217.88    5.52   0
   2   5   3  104.04    1.38   0
   6  -1 -11  244.30    8.97   0
   7   0  -7    0.73    5.54   0
   7   3  -2  664.71    6.62   0
   8   7  -1    3.75    3.54   0
  10   3  -7  225.23    8.59   0
  10   6  -4   44.34    6.30   0
  11   4  -9    1.85    8.92   0
 -13   0  -1    8.59    8.14   0
 -13   4   3    4.70   11.26   0
 -12   1   1   51.98    8.03   0
 -12   3   3    5.06    9.47   0
  -9   0   1   -1.77    5.17   0
  -3   0   1   -0.43    1.97   0
   1   9   4   -5.60    2.75   0
   4  -1  -5  320.64    5.22   0
   5   2  -1 2518.77    8.79   0
   6   2  -2    8.31    3.09   0
   6   3  -1 1103.66    6.54   0
   9   2  -7  106.87    7.66   0
  10   4  -6  396.41    9.27   0
  10   5  -5   73.63    7.52   0
 -12   0   0   48.84    8.13   0
  -8  -2  -2  126.50    4.41   0
  -7  -1   0   -4.34    2.99   0
  -6   5   5  634.36    9.21   0
  -5  -1   0 1201.44    6.23   0
  -5   3   4 1096.25    8.90   0
  -3  -3  -6   12.12    1.95   0
  -3   2   3  958.27    6.09   0
  -2   7   5  148.13    5.07   0
  -1  -3 -10    1.14    5.01   0
  -1  -3  -8  447.95    5.62   0
   1   7   4   32.41    2.25   0
   2  -2  -6   32.41    3.17   0
   2  -1  -3  402.18    3.77   0
   3  -2 -11  526.37    9.49   0
   3  -2  -9  688.25    8.64   0
   3  -1  -4  353.18    4.49   0
   5  -1 -12  159.55    9.41   0
   6   0  -6  294.13    6.69   0
   7   0 -11    0.70    7.72   0
   7   0  -9   10.33    6.50   0
  10   3  -9   10.91    8.98   0
 -15   2   1   98.37   14.39   0
 -13   5   4   16.83   13.13   0
 -12   4   4  105.01   12.45   0
 -11   1   2  377.79   10.08   0
 -11   2   3   60.08    7.99   0
  -9  -3  -6  243.33    4.66   0
   0  -2  -4   54.34    2.08   0
   1  -2 -13  420.60   11.42   0
   1  -2  -5  381.54    4.35   0
   2  -2 -12   11.47    6.63   0
   5  -1 -10  196.92    7.72   0
   9   2 -11   -4.76    8.92   0
   9   2  -9  929.01   13.25   0
   9   3  -6  685.92   10.28   0
   9   6  -3  587.82    7.91   0
 -15   1   0   69.44   12.13   0
 -14   2   2   21.85   10.55   0
 -13  -1  -2    2.85    8.19   0
 -12  -2  -4   -1.21    5.87   0
 -11  -2  -3  120.99    7.11   0
 -11   0   1    1.27    6.47   0
  -9  -1   0  419.96    6.89   0
   6   0 -12    3.52    8.71   0
   8   2  -6    0.50    5.82   0
   9   4  -5   23.82    6.26   0
  10   4  -8   49.21    8.33   0
  10   7  -5   11.93    7.45   0
 -14   1   1   40.13   10.83   0
 -14   3   3   68.61   13.44   0
  -8   8   6  139.79   11.57   0
  -7  -3 -10   62.85    2.97   0
  -6   8   6  101.21    8.72   0
  -3   3   4  875.19    6.33   0
   2  -2 -10   17.34    6.09   0
   2  -2  -8  132.36    5.58   0
   4  -1  -7  129.90    5.83   0
   5   0  -5   13.04    4.23   0
   6   0 -10  753.08   11.19   0
   6   0  -8  514.60    8.68   0
   8   6  -2   76.45    4.76   0
   9   8  -3   39.21    5.27   0
  10   5  -7  165.59    8.93   0
  10   6  -6   14.93    8.01   0
 -15   0  -1   -2.28    9.96   0
 -14   0   0  217.50   12.67   0
 -13   2   3  424.96   13.83   0
 -10  -3  -7   -2.91    2.91   0
 -10  -2  -2   -6.81    4.96   0
  -8   0   2 2653.21   14.07   0
  -8   2   4   21.85    5.69   0
  -8   6   6   30.55    8.93   0
  -6   1   3  923.25    8.13   0
  -5   4   5  149.51    5.66   0
  -5   7   6  249.38    8.02   0
  -5   9   6   15.13    7.78   0
   4  -1 -11  150.26    7.92   0
   5   0 -13  -21.83    9.17   0
   7   1  -8  351.33    8.43   0
   8   3  -5  292.12    7.24   0
   9   3 -10  142.20    9.82   0
 -13   1   2  162.50   10.02   0
 -13   3   4   43.55   11.26   0
 -11  -1   0  232.78    7.46   0
 -11   4   5  -17.11    9.26   0
 -10   2   4   81.34    7.50   0
 -10   6   6   -8.51   10.23   0
  -6   0   2  253.32    4.86   0
  -6   2   4    5.37    4.70   0
  -4   8   6  435.01    8.57   0
   4  -1  -9  743.21    9.55   0
   7   2  -5 1329.86   10.71   0
   7   6  -1  622.83    6.08   0
   8   2 -10   29.50    8.10   0
   8   8  -2  509.92    6.75   0
 -13   0   1    9.04    8.05   0
 -10   0   2    5.50    6.01   0
  -8   3   5  228.62    7.99   0
  -7  -2  -1 1382.42    7.67   0
  -7   5   6   -3.65    7.07   0
  -3  -1   0   29.33    1.70   0
   0  -2 -12  -11.55    7.09   0
   1  -2  -7 1833.78    9.79   0
   2  -1 -13   45.92    9.56   0
   4   0  -4  182.20    3.84   0
   5   0 -11  -17.12    7.26   0
   5   6   1   69.69    2.35   0
   5  10   1    4.26    2.10   0
   6   6   0    0.47    2.76   0
 -12   1   3    0.05    7.67   0
 -12   2   4    0.89    8.52   0
 -11   5   6    2.33   10.11   0
 -10   3   5    7.01    7.35   0
  -9  -2  -1  800.80    7.81   0
  -8  -3  -9    3.17    2.25   0
  -8  -1   1   79.48    4.37   0
  -4   1   3 1138.78    7.02   0
  -1   6   5   83.73    3.38   0
   1  -2  -9  441.45    6.92   0
   3  -1  -6  841.55    7.29   0
   5   0  -9    2.64    5.85   0
   5   0  -7    1.29    4.99   0
   7   3  -4  656.94    7.87   0
   8   3 -11   40.64    9.51   0
   8   3  -7   15.43    6.37   0
   9   4  -9    2.71    7.92   0
   9   5  -6  185.07    7.90   0
   9   6  -5  299.87    8.23   0
 -15   1   2   18.35   11.41   0
 -15   2   3   22.67   12.89   0
 -14  -1  -1   71.95    8.92   0
 -13  -2  -3  143.13    7.83   0
 -12  -2  -2    1.28    7.04   0
 -12   0   2  171.69    8.52   0
 -12   3   5  157.76   11.32   0
 -10  -3  -5   67.73    5.09   0
 -10  -1   1  506.62    8.09   0
  -6  -1   1 1371.55    7.84   0
  -5   5   6   39.94    5.74   0
  -4   0   2  624.83    5.03   0
  -4   2   4  302.36    4.76   0
  -4   6   6   98.21    4.99   0
  -3   4   5    6.93    3.03   0
  -3   7   6  158.63    5.18   0
   4   0 -12  434.12   11.08   0
   6   1 -11  242.54    8.67   0
   6   1  -7  682.60    8.97   0
   7   2 -11  423.35   11.86   0
   7   2  -7  489.27    8.81   0
   7   4  -3   78.72    5.22   0
   7   5  -2  519.56    6.28   0
   8   3  -9  300.09    9.73   0
   9   8  -5   17.70    7.56   0
 -13  -1   0   93.31    8.53   0
 -11  -3  -6   24.47    3.85   0
  -9  -3  -4  136.57    4.52   0
  -8   4   6  939.53   11.80   0
  -4  -3  -7  149.62    2.86   0
   0   9   5   51.44    3.02   0
   3  -1  -8  556.63    7.77   0
   3   0 -13    6.97    8.49   0
   6   8   0  278.04    4.36   0
   7   2  -9   80.63    7.88   0
   8   7  -3   93.98    5.68   0
   9   5  -8   68.72    7.01   0
 -15   0   1    5.19   10.21   0
 -14   1   3  112.57   11.04   0
 -14   2   4   28.09   10.93   0
 -12   4   6   38.65   11.19   0
 -11  -2  -1  183.74    6.94   0
  -9   0   3  -11.22    5.29   0
  -9   2   5  177.73    7.82   0
  -7   1   4  231.29    6.48   0
  -5  -2  -1  241.96    2.98   0
  -4   3   5  973.81    7.97   0
  -1  -2 -11  406.35    8.44   0
  -1   1   2  321.13    2.55   0
  -1   2   3 3673.94    8.58   0
   0  -2  -6  114.43    3.28   0
   2  -1 -11  492.32    9.51   0
   2  -1  -5 1252.60    7.31   0
   4   8   2    8.63    1.80   0
   5   1 -12  163.11    9.56   0
   6   2 -12   21.58    9.61   0
   6   5  -1 1259.83    7.80   0
   8   6  -4   15.20    6.08   0
   9   6  -7  278.73    9.29   0
 -14   0   2  103.28   10.64   0
 -14   3   5   -2.44   11.64   0
 -12  -1   1   35.86    7.39   0
 -11   0   3    7.18    6.27   0
 -11   1   4  246.87    8.91   0
  -7   0   3   14.24    4.58   0
  -7   2   5 1298.51   11.24   0
  -5  -3  -8  134.50    3.42   0
  -5  -3  -6  621.78    3.22   0
  -2   8   6    6.84    3.84   0
   0  -2  -8    8.03    4.22   0
   0  -1 -13   28.15    9.59   0
   0   7   5   21.19    2.40   0
   1  -1 -12  101.76    7.61   0
   2   0  -2 9628.79   13.91   0
   4   0 -10  575.54    9.80   0
   4   0  -6 1315.53    9.24   0
   4   1 -13  138.01   10.81   0
   4   1  -3 1140.76    6.97   0
   5   8   1   12.31    2.45   0
   6   3  -3   65.15    3.93   0
   8   4 -10   35.97    7.50   0
   8   4  -8  383.49    9.68   0
   8   5  -5  426.52    8.40   0
 -11   3   6   14.69    8.71   0
  -5   8   7   23.90    6.58   0
   0   4   4 1355.97    5.33   0
   2  -1  -9    3.82    5.66   0
   4   0  -8 1001.79   10.01   0
   5   1 -10  164.10    7.94   0
   5   1  -6  631.42    7.81   0
   5   2  -3 3051.94   11.77   0
   6   2 -10  -21.10    7.22   0
   6   2  -6   -7.76    4.90   0
   7   9  -2    5.11    4.64   0
   8   8  -4    2.02    6.66   0
 -13   0   3  -10.37    7.74   0
 -13   1   4   10.52    7.66   0
 -13   2   5   46.09   10.19   0
 -11  -3  -4   34.59    5.78   0
 -10  -2   0   14.99    5.27   0
  -9  -1   2  402.26    7.30   0
  -8  -3  -3   80.46    3.50   0
  -8  -2   0   30.66    3.47   0
  -7   3   6   66.28    6.24   0
  -5   1   4 1214.45    8.51   0
  -3   5   6  147.86    4.89   0
   2  -1  -7 1029.01    8.29   0
   5   1  -8   43.04    5.90   0
   5   5   0  584.37    4.85   0
   7   3  -8  603.93    9.38   0
   8   5  -9  427.83   11.02   0
   8   5  -7    7.66    6.91   0
 -14  -1   1   25.25    8.74   0
 -12  -3  -5   15.87    4.66   0
 -11  -1   2  457.36    9.26   0
 -10  -3  -3  440.44    6.86   0
  -9   4   7    9.16    7.34   0
  -7  -1   2 1111.52    8.29   0
  -5   2   5   65.11    4.72   0
  -5   6   7  498.46    8.08   0
  -4  -1   1    2.21    2.12   0
  -4   4   6 1539.98    9.99   0
  -2   6   6   -1.50    3.71   0
  -1  -2  -9  551.47    7.27   0
  -1  -2  -5 2179.71    7.33   0
   1   5   4    1.01    1.60   0
   2   0 -12  -13.02    8.85   0
   7   4 -11   -1.98    7.77   0
   7   4  -5    1.69    5.50   0
   8   6  -6   34.01    6.99   0
 -15   1   4   45.74   11.28   0
 -12  -2   0   12.16    5.88   0
 -10   1   5   32.96    7.10   0
  -6  -2   0  299.03    4.01   0
  -5   0   3    3.13    2.76   0
  -3  -2 -11  231.67    7.74   0
   1  -1  -4 2174.06    7.80   0
   1   0 -13    5.32    8.97   0
   3   0  -5    2.33    3.31   0
   5   2 -11   29.53    8.58   0
   5   3  -2    2.51    2.74   0
   7   4  -9   67.48    8.45   0
   8   6  -8   16.86    8.07   0
 -15   0   3  -10.37   10.54   0
 -13  -1   2  193.22    9.21   0
 -12   0   4  312.17    9.97   0
 -12   1   5  248.93   10.62   0
 -12   2   6    4.41    9.49   0
 -10   0   4 1389.90   13.31   0
  -8   0   4   72.96    5.70   0
  -8   2   6   -4.54    5.83   0
  -7   4   7   94.94    6.90   0
  -5   3   6  925.24    8.79   0
  -2   2   4   13.22    2.74   0
  -1  -1 -12  284.25    9.71   0
   3   0  -9   -8.63    5.22   0
   3   1 -12  294.23   10.97   0
   3   1  -2 4696.50   11.13   0
   4   2  -2  108.51    3.44   0
   5   4  -1   70.56    3.13   0
   6   3  -5   92.07    5.41   0
   6   7  -1  169.39    4.79   0
   7   4  -7  101.55    5.94   0
   8   7  -7   -0.17    7.64   0
 -14   1   5   54.23   10.67   0
 -12  -3  -3   29.05    6.91   0
 -11   5   8   32.39   10.69   0
  -9  -3  -2    8.58    3.77   0
  -9  -2   1   95.57    5.62   0
  -8   6   8   25.44    7.81   0
  -7  -3  -8  248.41    3.59   0
  -2   1   3  382.11    3.69   0
   2   1 -13   53.45   10.11   0
   3   0  -7   12.37    4.52   0
   4   1  -9  737.30   10.07   0
   4   2 -12   26.95    9.17   0
   4   5   1 1190.63    5.02   0
   5   2  -5   57.40    4.77   0
   5   3 -12  161.21   10.76   0
   6   3  -7 1415.89   12.12   0
   7   5 -10  126.14    9.31   0
   7   8  -3   11.60    5.45   0
 -15  -1   2   25.59   10.71   0
 -14  -2   0    7.90    7.95   0
 -14   0   4  115.14   10.42   0
 -13  -3  -4   63.69    5.51   0
 -12  -1   3   17.39    7.13   0
 -11  -3  -2  371.36    7.82   0
 -11  -2   1 1138.76   11.32   0
 -10  -1   3  252.97    7.49   0
  -9   5   8   53.28    8.76   0
  -6  -3  -7    6.32    2.29   0
  -6   1   5  223.40    5.92   0
  -5  -1   2   50.50    3.12   0
  -1   4   5    7.10    2.37   0
   1  -1  -8  175.48    5.24   0
   1  -1  -6  592.43    5.88   0
   2   0 -10  542.40    9.27   0
   3   2 -13  -18.07   10.28   0
   4   1  -7  125.84    5.64   0
   7   5  -8   69.75    7.59   0
   7   5  -6   -0.02    6.20   0
 -13  -2   1    2.49    7.73   0
  -8  -1   3  766.07    8.38   0
  -7  -2   1 1143.58    7.92   0
  -6   0   4 2953.43   13.34   0
  -4   5   7   20.09    4.43   0
  -2   3   5   35.06    2.67   0
   6   4 -10  598.40   12.03   0
   6   4  -4 2148.59   12.37   0
   6   5 -11  146.97   10.69   0
   7   6  -9   14.79    8.38   0
   7   6  -5  737.44    9.86   0
 -14  -1   3  123.71   10.23   0
 -11   0   5  -14.71    7.32   0
  -7  -3  -2 1045.97    5.84   0
  -7   5   8   74.87    7.03   0
  -5   7   8   -1.79    5.84   0
  -2  -2  -8    4.18    4.14   0
   0   0 -12  139.96    9.55   0
   0   5   5   56.99    2.45   0
   1   0 -11    1.75    6.87   0
   4   2 -10   13.26    6.97   0
   4   3  -1   24.97    2.50   0
   5   3 -10  303.07    9.58   0
   6   4  -8  594.42   10.06   0
   6   5  -3  334.65    6.03   0
   7   6  -7  170.61    8.17   0
   7   7  -8  346.63   10.24   0
   7   8  -5  126.27    8.25   0
 -13  -3  -2   -4.25    7.96   0
 -13   0   5   -9.37    8.92   0
 -13   1   6  102.41    9.16   0
 -13   2   7   13.98   10.66   0
 -10  -3  -1   -1.47    4.60   0
 -10  -2   2   -1.82    5.85   0
  -9   0   5  -10.85    6.02   0
  -8   4   8  384.74    9.49   0
  -6   3   7 1427.61   11.51   0
  -3  -1 -12   -8.20    7.94   0
  -3   1   4  344.49    4.42   0
  -3   2   5 4105.48   13.07   0
  -2   0   2 9999.99   14.15   0
   0  -1  -9  819.26    8.70   0
   0  -1  -3 5259.02    9.29   0
   2   0  -8 1724.86   11.66   0
   2   0  -4 1381.42    7.09   0
   3   5   2  163.17    1.84   0
   4   4   0 2246.39    7.45   0
   5   3  -4 1106.12    8.70   0
   5   4 -11   -0.90    8.97   0
   5   7   0 1048.46    6.68   0
   5   9   0   73.89    3.76   0
   6   4  -6  378.50    7.74   0
   7   7  -6   60.53    7.19   0
   7   8  -7   17.03    7.93   0
 -15  -2   1   88.19   10.75   0
 -12  -2   2   -1.31    6.68   0
 -11  -1   4  271.75    8.71   0
 -11   3   8  188.82   11.06   0
  -8  -3  -1  589.70    5.90   0
  -4  -2 -10   -5.36    5.36   0
  -4   8   8   43.68    5.61   0
  -3  -2  -9   15.90    4.68   0
  -2   9   7  105.38    4.23   0
  -1  -1 -10    0.40    6.03   0
   2   1 -11  479.17   10.46   0
   2   1  -1 2640.89    6.56   0
   3   2  -1 1998.48    6.83   0
   5   3  -8    6.86    6.26   0
   6   6 -10   49.77    9.44   0
 -14  -2   2  -18.39    8.99   0
 -13  -1   4   11.53    7.68   0
  -9  -1   4   93.33    6.04   0
  -9   3   8   65.20    7.74   0
  -8  -2   2  413.90    6.44   0
  -7   0   5    6.09    5.09   0
  -7   1   6   17.52    5.42   0
  -3   0   3   -3.62    2.44   0
  -3   3   6  915.54    7.13   0
  -2  -2  -6    7.04    2.72   0
  -2   7   7   63.76    3.87   0
   1   1 -12   96.73    9.50   0
   2   0  -6    4.08    3.33   0
   3   1  -8  561.40    8.30   0
   3   1  -4  341.58    4.54   0
   4   2  -4  307.15    5.10   0
   4   4 -12  262.67   12.15   0
   5   3  -6  991.21    9.64   0
   6   5  -7  656.62   10.19   0
   6   5  -5  618.07    8.45   0
 -15  -1   4   11.46   10.38   0
 -14  -3  -1   -1.34    9.41   0
 -12   1   7    5.88    9.05   0
 -11  -3   0   95.10    6.22   0
 -11   4   9   17.96   10.22   0
  -6   4   8  630.33    9.20   0
  -5   5   8    8.45    4.94   0
  -4   1   5  314.51    5.11   0
  -4   6   8    4.99    4.80   0
  -1   5   6  380.60    4.48   0
   0  -1  -7  308.03    5.38   0
   1   0  -9   14.92    5.93   0
   1   2 -13  491.42   14.39   0
   3   1  -6  834.31    7.90   0
   3   3 -12  171.31   10.65   0
   4   2  -6    5.37    4.83   0
   5   4  -9   10.59    7.24   0
   5   4  -3    3.53    3.60   0
   6   6  -8   29.63    7.73   0
   6   6  -4   98.11    5.65   0
 -14   0   6  279.42   12.89   0
 -13  -2   3  546.07   11.84   0
 -12   0   6  194.40    8.76   0
 -12   2   8   -6.38    9.97   0
 -11  -2   3   54.98    6.61   0
 -10   0   6  200.69    8.52   0
  -9  -3   0 1047.39    8.50   0
  -7  -1   4  239.98    5.96   0
  -7   3   8  501.40    9.28   0
  -6   7   9    6.91    6.73   0
  -4   2   6   -4.01    3.97   0
   0   8   6  358.38    3.38   0
   5   5  -2   34.84    3.83   0
   5   6  -1  691.10    6.43   0
   6   6  -6   -1.46    6.18   0
 -12  -1   5  262.87    9.69   0
 -10   2   8    4.31    6.54   0
  -9  -2   3 1600.47   11.91   0
  -4  -2   0  146.21    2.54   0
  -4   0   4  201.17    4.21   0
  -3   4   7   46.57    4.37   0
  -2   0 -12  186.84   10.28   0
   0   0 -10  885.63   10.78   0
   2   1  -9    1.74    5.98   0
   3   2  -9  632.68    9.76   0
   4   9   1  243.07    3.86   0
   5   4  -7  214.65    7.08   0
   6   7  -7  127.09    8.36   0
   6   7  -5    1.40    6.25   0
 -15  -2   3   44.98    9.98   0
 -14  -1   5   74.14    9.56   0
 -12  -3   1  140.13    7.49   0
 -10  -3   1  323.90    6.99   0
  -8   0   6 1092.99   11.20   0
  -8   1   7   22.76    6.16   0
  -4   3   7   13.84    4.24   0
  -3   7   8  576.18    6.95   0
  -1   0 -11    7.73    6.91   0
   3   3   0  779.08    4.13   0
   4   4 -10   72.96    8.20   0
   5   4  -5  149.91    5.04   0
   5   5  -8    1.58    6.55   0
   5   8  -1   23.89    4.21   0
 -14  -3   1    3.41    8.67   0
 -13   1   8   54.14   10.57   0
 -12  -2   4    0.58    6.86   0
  -6   5   9   58.60    6.48   0
  -5   2   7  969.53    9.27   0
  -4  -1 -11   24.64    6.99   0
  -3  -2  -7  849.92    6.31   0
  -2   5   7  299.13    4.93   0
   1   0  -7   -5.25    4.07   0
   1   1 -10  413.09    9.20   0
   3   4 -11    9.49    8.98   0
   3   4   1  145.56    2.16   0
   4   3  -7   15.66    5.27   0
   4   3  -3  641.44    6.01   0
   5   6  -9  196.73    9.49   0
 -14  -2   4    3.77    8.83   0
 -13   0   7   15.43    8.34   0
 -11   0   7   30.57    8.20   0
  -8  -1   5 1247.63   10.70   0
  -8   3   9  295.88    8.82   0
  -7  -3   0  122.37    3.64   0
  -6  -3  -1  112.32    2.99   0
  -5   0   5    5.74    3.59   0
  -5   6   9  196.05    6.41   0
  -3  -1 -10  143.88    6.79   0
  -2  -1  -9  432.53    7.51   0
  -1   1 -12  273.27   11.14   0
  -1   8   7   41.43    2.99   0
   0   1 -11   -6.52    7.77   0
   1   6   5  459.65    2.75   0
   2   2 -10   14.56    6.10   0
   2   3 -11   58.65    8.71   0
   2   4 -12   21.45   10.30   0
   4   3  -5  897.84    8.39   0
   4  10   0   65.56    4.19   0
   5   5  -6   46.37    5.93   0
   5   5  -4  535.47    7.45   0
   5   7  -2    5.74    4.66   0
   5   9  -2    7.89    5.04   0
 -13  -3   2  193.01    8.33   0
 -13  -1   6  128.14    9.69   0
 -11  -3   2  328.43    7.75   0
 -11  -1   6    1.96    7.48   0
  -7  -2   3   81.01    4.83   0
  -5   3   8   15.67    5.10   0
  -4  -2  -8   90.77    4.39   0
  -4  -1   3 1164.66    7.05   0
  -4   4   8  475.47    6.96   0
  -3  -1   2 4695.41   11.17   0
   0   2 -12    2.06    9.50   0
   0   6   6   61.99    2.58   0
   1   0  -5   -4.57    2.66   0
   1   0  -3   -3.01    1.57   0
   1   2 -11  205.13    9.33   0
   1   3 -12   39.24   10.22   0
   2   1  -7  981.52    8.53   0
   3   2  -7   47.90    4.38   0
   4   4  -8  513.85    9.40   0
   4   6 -10    4.27    8.90   0
  -6   0   6  331.67    6.91   0
  -6   1   7  658.37    8.61   0
  -5  -1   4 1199.13    8.45   0
  -4   0 -12  105.82    9.73   0
  -4   7   9   79.36    5.53   0
  -3   5   8  358.96    5.99   0
   0   0  -8  111.43    5.73   0
   3   2  -5 4053.50   14.51   0
   3   2  -3  947.43    6.07   0
   4   4  -2 1361.55    7.88   0
   4   5  -9  475.63    9.82   0
   5   8  -7   46.47    7.94   0
   5   9  -6   12.89    7.63   0
 -13  -2   5   86.49    9.36   0
 -12   0   8  296.26   11.46   0
 -11  -2   5  596.88   10.65   0
  -9  -3   2  165.38    5.52   0
  -9  -1   6  529.11    8.79   0
  -8  -2   4   22.57    5.17   0
  -8   4  10   31.11    7.60   0
  -6   2   8    9.82    5.58   0
  -1   6   7  762.62    5.69   0
   2   1  -5 1278.73    7.95   0
   3   3  -8  654.63    9.55   0
   3   9   2   58.41    2.70   0
   4   4  -6 1493.60   11.38   0
   4   6   0  105.09    3.33   0
   4   7  -9   91.98    8.91   0
   5   7  -4  537.39    8.23   0
 -14  -3   3  131.11    9.15   0
 -13  -4  -3   18.97    4.91   0
 -12  -4  -2  113.45    7.25   0
 -12  -3   3   21.81    6.91   0
 -12  -1   7    4.69    8.95   0
 -12   1   9   53.50   10.26   0
 -11  -4  -3   12.02    4.87   0
  -8  -3  -7  125.52    3.04   0
  -6  -1 -11   80.76    7.47   0
  -6  -1   5  255.66    6.22   0
  -3   0 -11  -14.43    7.58   0
  -2  -1   1 2731.21    6.69   0
  -1  -1  -6  659.14    5.63   0
  -1   0  -9    9.19    6.05   0
   1   1  -8  164.81    6.15   0
   2   2  -8  137.12    6.43   0
   2   2   0   50.98    1.56   0
   3   4  -9   32.48    7.24   0
   4   4  -4  -10.86    4.16   0
   4   5  -1   70.21    3.36   0
   4   6  -8   15.55    6.94   0
   4   8   0  273.48    4.97   0
 -13  -4  -1   -8.69    7.66   0
 -12  -4  -4  119.41    4.12   0
 -11  -4  -1   13.67    5.14   0
 -10  -4  -2  534.13    6.24   0
 -10  -3   3  136.13    6.47   0
 -10   0   8   46.65    7.97   0
 -10   1   9   62.65    8.78   0
  -9  -2   5  192.73    7.14   0
  -7   0   7  -11.81    5.69   0
  -7   1   8  361.02    8.20   0
  -5  -3  -2  955.22    3.69   0
  -4   5   9  396.90    7.10   0
  -2   0 -10   37.88    6.45   0
   2   3  -9  108.09    6.89   0
   2   5 -11  195.32   11.44   0
   3   7 -10  -15.53    9.65   0
   4   5  -7   24.96    5.27   0
   4  10  -2   16.67    5.48   0
 -14  -2   6   -4.01    9.66   0
 -13  -3   4   19.95    8.18   0
 -12  -4   0   44.51    6.82   0
 -12  -2   6    4.58    8.37   0
 -10  -1   7  602.40   10.44   0
  -7   2   9   54.48    6.86   0
  -2   1 -11  256.28   10.65   0
  -2   6   8   35.65    3.80   0
   0   4 -12  166.08   12.06   0
   1   2  -9  462.02    9.19   0
   1   4 -11    2.40    9.01   0
   2   4 -10  282.21    9.04   0
   3   3  -6  899.42    8.84   0
   3  10   1  271.90    4.76   0
   4   7  -7   18.84    6.59   0
   4   9  -1    9.18    4.48   0
 -14  -4   0  122.55   10.62   0
 -11  -3   4  396.59    9.07   0
  -6  -3  -5   46.44    1.74   0
  -5  -1 -10   85.55    6.65   0
  -2   1   5 1267.18    7.24   0
  -2   2   6   32.81    3.14   0
  -1   1 -10    6.81    7.09   0
  -1   2   5  365.53    3.91   0
   0   3 -11    0.49    8.86   0
   1   3 -10  593.48   11.36   0
   3   6  -9  306.40   10.70   0
   4   5  -5  631.03    8.02   0
   4   5  -3 1455.62    9.41   0
   4   6  -6   98.20    6.45   0
   4   7  -1    2.95    3.93   0
 -13  -4   1    1.10    7.41   0
 -11  -4   1   27.29    5.75   0
 -11   0   9   24.04    9.16   0
 -10  -2   6    3.21    6.62   0
  -9  -4  -3   73.66    3.09   0
  -9  -4  -1   10.78    3.87   0
  -8  -3   3  405.41    6.89   0
  -8   0   8  729.51   10.14   0
  -8   1   9  147.13    7.95   0
  -7  -3   2  631.81    6.56   0
  -7   3  10  100.27    7.64   0
  -6  -3   1 1148.08    7.12   0
  -6  -2   4    1.40    4.50   0
  -5  -2   3 3043.98   11.88   0
  -3   2   7   47.13    4.16   0
  -2   3   7  442.82    5.72   0
  -1  -1  -4   44.45    2.08   0
  -1   3   6  346.99    4.31   0
   0   0  -6 3427.20   12.46   0
   3   3  -4  862.22    7.06   0
   3   3  -2 1660.65    7.57   0
   3   4  -7   40.81    5.64   0
   4   6  -2  382.59    6.10   0
   4   9  -3  387.61    8.43   0
 -14  -3   5   14.60    8.98   0
 -13  -2   7   -1.36    9.32   0
 -12  -3   5  195.89    9.12   0
 -11  -1   8  145.72    8.54   0
  -9  -3   4   82.48    6.56   0
  -7  -3  -6   -0.63    2.14   0
  -5   0 -11   -1.64    7.34   0
  -5   5  10   97.46    5.78   0
  -4  -2   2  113.35    3.17   0
  -4  -1  -9  281.33    7.04   0
  -4   2   8    3.33    5.06   0
  -3  -1  -8  443.64    6.85   0
  -3   0   5    8.23    3.28   0
   0   2   4   53.13    2.01   0
   1   1  -6  567.91    6.32   0
   1   6 -11  101.27   12.28   0
   3   7  -8  530.25   11.74   0
   4   6  -4   37.16    4.96   0
   4   7  -3   20.10    5.67   0
   4   8  -4   39.59    5.94   0
 -14  -4   2   25.79    9.15   0
 -12  -4   2  467.96    9.54   0
 -11  -2   7  447.26   11.22   0
  -9   0   9    5.77    7.64   0
  -5   1   8   28.40    5.50   0
  -4   0   6 1337.61    9.26   0
  -2   0   4 1426.37    7.17   0
   1   1   0  315.06    1.55   0
   2   3  -7  438.97    7.65   0
 -13  -4   3    6.67    8.18   0
 -10  -3   5   10.94    6.47   0
  -9  -1   8   67.54    7.71   0
  -9   1  10   92.84    8.66   0
  -8  -2   6   -2.56    5.83   0
  -8   3  11   26.43    7.95   0
  -7   4  11   -0.13    7.10   0
  -5  -3   0 1836.41    7.12   0
  -5   0   7  -11.92    4.96   0
  -5   2   9  603.85    8.79   0
  -4   0 -10  743.93   11.32   0
  -4   3   9  286.28    6.83   0
  -4   6  10   15.97    4.79   0
  -1   0  -7   13.28    3.70   0
   1   5 -10  130.75   10.20   0
   2   4  -8  515.34    8.75   0
   2   7  -9   -9.08    9.01   0
   2   9   3    0.22    2.32   0
   3   4  -5    5.89    4.62   0
   3   5  -6  150.94    6.25   0
   3   6  -7   50.76    6.94   0
   3   8  -7    8.20    7.78   0
   3   9  -6   39.56    8.56   0
   3  10  -1  123.62    6.13   0
 -13  -3   6  126.41   10.04   0
  -9  -4   1   17.84    4.51   0
  -8  -4  -2  418.31    4.22   0
  -7  -1 -10   31.27    6.39   0
  -6   0   8  471.89    8.49   0
  -6   1   9   35.81    6.13   0
  -6   5  11  130.78    7.18   0
  -4   1 -11   24.31    8.63   0
  -4   2 -12   24.74    9.44   0
  -3   3 -12    0.29    9.93   0
   0   4   6 1252.52    6.14   0
   1   2  -7 1882.60   12.12   0
   1   4  -9   21.76    7.23   0
   1   7 -10  209.94   13.36   0
   2   2  -2 1269.30    5.93   0
   3   4  -1   27.34    2.28   0
   3   6   1 1452.17    6.58   0
   3   8   1  108.39    3.55   0
   3  10  -3  100.39    7.82   0
 -12  -2   8   -3.74    9.22   0
 -11  -4   3    9.48    5.92   0
 -10   0  10  291.04   11.45   0
  -9  -2   7  107.45    6.55   0
  -8  -4   0  787.92    6.63   0
  -6  -1   7  681.55    8.88   0
  -5  -1   6  633.73    7.46   0
  -3  -1   4  333.85    4.55   0
  -3   0  -9    3.97    5.59   0
  -3   4   9   28.30    4.58   0
  -2   0  -8 1641.84   11.35   0
  -1   4 -11   28.20    9.76   0
  -1   7   8   53.70    2.94   0
   0   0  -4  821.95    5.10   0
   0   4 -10  616.49   12.77   0
   1   1  -4 2065.94    8.52   0
   1   3  -8  115.54    5.71   0
   2   5   3   99.47    1.39   0
   2   8  -8  161.05   10.80   0
   2  10   2   40.41    3.30   0
   3   4  -3   43.33    3.42   0
   3   9   0   27.27    4.03   0
 -14  -4   4  117.73   10.11   0
 -12  -4   4  234.98    8.57   0
 -10   1  11   -6.06    9.13   0
  -7  -3   4  658.29    8.06   0
  -7   0   9    2.39    6.63   0
  -7   1  10  182.76    8.03   0
  -3  -2   1 1916.34    6.61   0
  -3   1 -10  149.15    7.99   0
  -2   2 -10    5.77    8.31   0
  -2   7   9   -2.88    3.24   0
  -1   0   3   -0.26    1.96   0
  -1   1  -8  336.91    7.23   0
   0   1   3 5194.86    9.09   0
   0   3  -9  206.57    8.32   0
   0   7   7   58.42    2.16   0
   2   3   1 1066.19    3.39   0
   3   5  -4    3.53    4.17   0
   3   5   0   -2.82    2.28   0
   3   6  -5 1138.06   10.52   0
   3   8  -5   32.65    6.37   0
 -12  -3   7   58.75    9.15   0
 -10  -3  -7   -2.42    2.95   0
  -8  -3   5  262.83    6.97   0
  -7  -1   8  359.96    8.62   0
  -6  -3   3   58.90    4.02   0
  -4   4  10   56.16    5.12   0
  -1   2  -9  612.93   10.10   0
   0   6 -10    4.64   10.09   0
   1   6  -9  180.55    8.97   0
   2   4  -6   23.50    5.06   0
   2   5  -7  302.99    7.20   0
 -13  -4   5   23.36    8.29   0
 -11  -1  10  133.67   10.97   0
 -10  -4   4  426.46    8.67   0
  -9  -4   3    7.74    5.19   0
  -9  -3   6  681.45   10.28   0
  -8  -4   2  867.70    8.37   0
  -8   0  10   20.75    8.03   0
  -7   2  11  432.55   10.17   0
  -6  -2   6   -2.34    5.27   0
  -2  -1  -5  605.65    4.68   0
  -2   5   9    6.70    4.02   0
  -1   5   8   86.58    3.41   0
   1   1  -2  304.81    2.99   0
   1   3   4    5.47    1.49   0
   2   7  -7   67.30    7.32   0
   3   5  -2 1567.46    8.53   0
   3   7  -4   50.98    5.51   0
   3   7   0  288.47    4.71   0
   3   8  -3   46.01    5.24   0
   3   8  -1    2.88    4.43   0
 -11  -4   5  -17.63    6.95   0
 -11  -2   9  -17.84    9.16   0
 -10  -3   7  205.78    8.84   0
  -8  -1   9  153.20    7.43   0
  -8   1  11  210.68    9.72   0
  -7  -4  -1   69.13    3.08   0
  -7  -2   7  460.69    8.89   0
  -6   0 -10   13.21    7.10   0
  -6   1 -11   87.60    9.57   0
  -5  -3   2   -1.86    2.71   0
  -5   4  11    2.28    5.45   0
  -4  -2   4  317.63    5.10   0
  -3   5  10   -4.75    4.68   0
  -2  -1   3  396.99    4.10   0
  -2   5 -11  154.31   13.33   0
  -1   5 -10   -1.67    9.36   0
   0   5  -9  357.29   11.15   0
   1   2  -5  366.99    5.44   0
   1   5  -8   87.48    6.72   0
   3   6  -3  678.16    7.29   0
 -13  -5   0   37.45    8.28   0
  -9   0  11   -3.85    8.37   0
  -8  -2   8   16.72    7.08   0
  -7  -4   1   46.33    3.91   0
  -5  -1  -8   60.10    5.63   0
  -5   2 -11   16.05   10.01   0
  -3   4 -11   -2.75   10.32   0
   0   0  -2   21.39    1.29   0
   0   5   7  524.60    4.38   0
   0   7  -9   26.46   10.03   0
   1   4  -7  149.69    6.57   0
   1   4   5   29.08    1.89   0
   2   3  -3   76.90    3.20   0
   2  10   0  -13.80    4.94   0
 -13  -5   2   44.34    8.06   0
 -12  -5  -1  160.52    6.54   0
 -12  -4   6   41.31    8.49   0
 -11  -3   8  234.54   10.44   0
  -9  -1  10   92.13    7.45   0
  -4   0   8  955.14    9.55   0
  -4   1   9  726.14    8.84   0
  -4   3 -11   27.85    9.62   0
  -4   5  11   52.69    5.70   0
  -3   1   8  567.47    7.40   0
  -1   0  -5    0.12    2.89   0
   0   4  -8   17.85    6.39   0
   1   8  -7   40.21    8.32   0
   2   5  -5  825.03    8.80   0
 -13  -5  -2    1.78    3.89   0
 -11  -5   0   64.00    5.60   0
  -9  -4   5   16.64    6.16   0
  -9  -2   9  948.06   12.71   0
  -8  -4   4   23.77    5.13   0
  -7  -3   6   63.75    6.22   0
  -6  -3   5   89.83    5.37   0
  -5   0  -9   -3.34    6.49   0
  -5   0   9    9.22    5.83   0
  -5   1 -10   78.83    7.84   0
  -4  -1  -7  795.26    7.54   0
  -4   2  10   24.84    6.01   0
  -3  -2  -3  302.32    1.75   0
  -3   0   7   -3.10    4.48   0
  -3   2   9  638.72    7.84   0
  -3   3 -10  301.20   11.70   0
  -2   1   7 1022.07    7.98   0
  -2   2   8  128.65    4.95   0
  -1   4  -9   50.70    7.76   0
   0   8  -8    7.37    9.41   0
   1   9  -6  -10.01    8.02   0
   2   3  -1 1483.90    6.14   0
   2   4  -4 1452.74    9.29   0
   2   4   2 3432.30    5.56   0
   2   7  -5  152.64    6.61   0
   2   9  -3   20.45    6.18   0
 -13  -5   4    8.88    8.54   0
 -12  -5   3   74.75    6.93   0
 -11  -5   2   76.42    5.72   0
 -10  -4   6  340.08    9.21   0
 -10  -2  10   15.02    9.13   0
  -8  -3   7   10.50    6.45   0
  -7  -4   3   61.60    4.65   0
  -6   0  10  824.52   11.18   0
  -4   2 -10    1.72    7.92   0
  -3  -2   3  934.05    6.28   0
  -2   0   6    6.20    3.41   0
  -2   3  -9  162.04    8.55   0
  -2   6 -10   21.26   11.12   0
  -1   2   7 1796.71    9.18   0
  -1   6  -9  282.07   12.04   0
   0   2  -6  107.56    5.06   0
   0   3  -7  775.40    9.40   0
   1   2   3 1415.07    3.69   0
   1  10   3  191.47    3.96   0
   2   9   1  251.11    4.80   0
 -11  -4   7   27.62    8.56   0
  -9  -3   8   81.01    8.02   0
  -8  -1  -9    3.15    5.21   0
  -8   0 -10  195.36    9.27   0
  -6  -1   9   32.72    5.41   0
  -5   2  11   37.47    6.16   0
  -4  -3  -1  704.88    3.43   0
  -4  -3   1   31.09    2.55   0
  -4   0  -8   67.48    6.43   0
  -3   2  -9   15.68    7.27   0
  -3   3  10   16.97    5.30   0
  -2   0  -6  323.40    5.11   0
  -1   3  -8  455.74    8.94   0
   0   9  -7   79.41    9.93   0
   1   5  -6  370.83    7.87   0
   2   6  -4  124.97    5.52   0
   2   8   2  705.89    5.48   0
   2   9  -1  380.36    7.21   0
 -12  -5   5  247.06   10.35   0
 -11  -5  -2   70.85    4.32   0
 -11  -5   4  229.01    7.91   0
 -10  -5  -1    2.07    4.09   0
 -10  -3   9   10.01    9.10   0
  -7  -1  10  169.69    8.46   0
  -7   0  11    2.38    7.33   0
  -7   1  12   42.86    9.13   0
  -6  -4   0  458.46    4.62   0
  -6  -2   8    3.06    6.35   0
  -6   2  12   12.65    7.88   0
  -4   3  11   59.50    6.34   0
  -3   0  -7    4.56    4.21   0
  -3   1  -8  418.14    8.91   0
  -3   5 -10   -0.04   10.19   0
  -2   2  -8    2.03    6.03   0
  -2   6  10   19.08    3.44   0
  -1   3   8  100.82    4.28   0
   1  10  -3   58.71    7.96   0
   2   7  -3    3.76    4.94   0
  -9  -5   2  356.89    6.90   0
  -8  -1  11  199.78   10.04   0
  -8   0  12  144.82    9.55   0
  -7  -2   9   59.12    7.52   0
  -6  -4   2  421.27    5.35   0
  -5   3  12  147.10    7.96   0
  -2   1  -7  629.77    7.92   0
  -2   5  -9   27.15    9.49   0
  -2   7  -9    8.17   11.39   0
  -1   6   9  185.46    3.68   0
  -1   7  -8  243.46   11.07   0
   0   5  -7  498.63   10.03   0
   0   7  -7   59.82    8.20   0
   1   4  -5   11.23    4.65   0
   1   9  -4   55.28    7.25   0
   2   4  -2  990.04    6.30   0
   2   8   0   -7.37    4.19   0
  -9  -5   0   33.77    4.16   0
  -9  -4   7   12.81    7.01   0
  -8  -4   6  937.59   10.96   0
  -8  -2  10   19.87    8.72   0
  -7  -4   5    7.47    5.54   0
  -7   1 -10   30.22    7.42   0
  -4  -3   3  615.38    5.93   0
  -4   4 -10  217.79   12.22   0
  -1   0   5    1.27    2.66   0
  -1   5  -8   56.45    6.84   0
   1   3  -4 2432.01   10.77   0
   1  10  -1  213.66    7.56   0
   1  10   1   -6.10    4.66   0
 -12  -5  -3    0.76    2.39   0
 -11  -5   6   10.08    8.82   0
 -10  -5   5   48.36    7.00   0
 -10  -4   8   38.31    8.75   0
  -9  -5   4  108.67    7.04   0
  -7  -1  -8  351.98    7.50   0
  -7   0  -9   17.67    6.56   0
  -6   2 -10    0.42    7.79   0
  -5   3 -10   92.96   10.05   0
  -3   4  -9   10.35    8.22   0
  -1  -1   2  314.72    3.03   0
   0   2   6  107.19    3.09   0
   0   8  -6  352.93   10.69   0
   0  10  -4   18.38    7.72   0
   2   4   0   24.85    1.90   0
   2   6  -2   31.51    3.73   0
   2   7  -1  111.13    4.78   0
  -8  -5   1   50.03    4.75   0
  -6  -4   4 2009.40   11.96   0
  -4   4  12  250.44    6.97   0
  -3  -2   5 4117.90   14.54   0
  -3   6  -9    1.47   10.75   0
  -2   4  -8 1083.86   14.46   0
  -2   8  -8  111.91   10.92   0
  -1   4  -7    5.99    5.88   0
  -1   4   9   23.74    3.52   0
  -1   8  -7  -12.22    7.30   0
   1   7  -4  570.47    8.82   0
   2   5  -1 1469.38    7.53   0
  -9  -3  10  146.57    9.89   0
  -8  -5   3  436.38    7.67   0
  -6   1  -9  231.08    8.96   0
  -5  -1  10  161.63    7.44   0
  -5   0  11    5.00    6.44   0
  -5   5 -10    6.09   10.57   0
  -4   0  10  553.14    9.16   0
  -4   3  -9  102.25    8.74   0
  -3   0   9    6.40    5.36   0
  -2  -2   2 1244.22    5.93   0
  -2   6  -8   65.51    9.63   0
  -1   6  -7   40.18    7.36   0
  -1   9  -6   19.84    9.24   0
   0   0   2   16.36    1.37   0
   0   1  -3 5025.36   11.31   0
   0   1   5  223.31    3.23   0
   0   3  -5   13.56    4.20   0
   1   5  -4  334.93    6.32   0
   2   6   0   99.45    3.45   0
  -6  -1  11  242.97    9.43   0
  -6   0  12   -7.80    7.99   0
  -6   4 -10    5.82    9.52   0
  -5   2  -9  413.84   11.14   0
  -4  -3   5  934.48    8.63   0
  -4  -1   9  755.79    9.26   0
  -3  -1   8  578.78    8.14   0
  -3   1  10   39.16    5.74   0
  -2  -2   0   50.62    1.56   0
  -2   1   9   -9.28    4.95   0
   0   2  -4   58.18    3.22   0
 -12  -6   2  110.07    7.40   0
 -12  -6   4  -16.46    8.11   0
 -11  -5   8   50.57    9.43   0
 -10  -5   7  155.17    9.07   0
  -9  -5   6  159.95    7.94   0
  -9  -4   9    0.10    8.70   0
  -9   0  -9  -14.05    6.51   0
  -8  -5   5  377.89    8.30   0
  -8   2 -10   23.82    8.47   0
  -7  -1  12   60.55    9.08   0
  -7   3 -10   22.64    9.43   0
  -6  -4   6  363.70    7.59   0
  -6  -2  10  -15.71    7.37   0
  -6  -1  -7   59.15    5.27   0
  -6   0  -8  356.85    8.11   0
  -5  -4   3   -3.15    3.52   0
  -5  -2   9  616.62    9.76   0
  -4  -2   8   10.34    5.62   0
  -4   5  -9   80.83   10.69   0
  -3   2  11  525.99    8.35   0
  -3   3  -8  253.91    7.75   0
  -3   7  -8  171.62   11.83   0
  -2   0   8 1784.83   11.42   0
  -2   2  10   15.84    5.29   0
  -2   3  -7  411.39    8.62   0
  -2   5  11  183.76    5.23   0
  -1   3  -6 1017.98    9.77   0
   0   4   8   -0.78    2.95   0
   0   7  -5   24.36    6.39   0
   1   9   0   16.59    4.72   0
   1   9   2    5.76    3.78   0
 -11  -6   3   16.75    6.85   0
  -9  -5  -2   30.22    2.83   0
  -7  -5   2  535.37    6.92   0
  -6  -4  -2 1401.41    4.72   0
  -3   5  -8  197.98   10.40   0
  -2   7  -7   13.39    9.30   0
  -1  -1   4 2037.83    8.44   0
  -1   0  -3    3.29    1.95   0
  -1   1   8  165.11    5.40   0
  -1   7  -6  314.81   10.07   0
   0   9  -3  641.84   10.27   0
   0  10   4   12.04    3.55   0
   1   2  -1 2559.89    6.71   0
   1   6  -3  913.40    8.47   0
 -12  -6   0   -3.13    5.06   0
 -11  -6   5  244.14    9.78   0
  -9  -1  -8   -7.14    5.57   0
  -8  -5  -1  641.86    5.44   0
  -7  -5   4   96.52    5.69   0
  -7  -3  10   96.86    8.49   0
  -6  -3   9   -7.61    5.73   0
  -5   4  -9   25.22    8.75   0
  -5   6  -9  171.72   13.43   0
  -3  -3   2 1635.80    7.55   0
  -3  -2   7   47.44    5.39   0
  -3   2  -7  839.65   10.37   0
  -2  -1   7  999.82    8.85   0
  -2   5  -7  167.80    8.53   0
  -1   2  -5 2170.20   11.07   0
  -1   5  -6  186.55    7.34   0
  -1   5  10  106.50    3.88   0
  -1  10  -3  123.29   10.16   0
   0  10   0   19.93    6.54   0
   1   3  -2   36.14    2.53   0
   1   7  -2  357.64    6.81   0
   1   8  -1  244.48    6.25   0
 -10  -6   4   28.45    6.36   0
  -8  -5   7    5.63    6.72   0
  -8  -4  -4   18.86    0.35   0
  -8   1  -9   17.44    6.80   0
  -7   2  -9   22.96    8.31   0
  -6   3  -9   69.07    8.77   0
  -5   0  -7   -4.87    5.22   0
  -3  -3   4  883.55    7.27   0
  -3   8  -7   62.45   11.26   0
  -2   2  -6    3.73    4.91   0
  -2   8  -6   20.11    9.59   0
  -1   0   7    0.64    4.02   0
  -1   8  -5   46.07    7.59   0
  -1   9  -4   -5.60    7.84   0
   0   0   4  856.13    5.11   0
 -10  -5   9  130.48   10.13   0
  -7  -4   9   84.08    8.42   0
  -6   5  -9   33.28   10.07   0
  -4   4  -8    0.04    7.70   0
  -4   6  -8   10.20    9.51   0
  -3   9  -6    7.94   10.78   0
  -2   9  -5  195.45   12.37   0
  -2  10  -4    7.27    9.70   0
  -1   3  10  604.51    7.15   0
  -1   7  10  214.53    3.23   0
   0   4  -4 1483.02    9.95   0
   0  10   2   19.97    5.18   0
 -10  -6   6   39.66    7.80   0
  -9  -6   3  588.78    8.79   0
  -6  -5   3  311.26    6.51   0
  -6  -4   8  671.66    9.86   0
  -5   7  -8   26.70   11.35   0
  -4   0  -6 1494.04   10.00   0
  -3  -3   0  753.79    4.11   0
  -3   4  -7   67.46    7.33   0
  -3   6  -7  355.64   12.37   0
   0   2   8    8.88    3.80   0
   0   5   9  411.29    4.56   0
   0   9  -1  122.68    6.71   0
   1   5  -2   37.12    3.30   0
   1   8   1   21.41    3.78   0
 -11  -3  -6   25.09    3.82   0
 -10  -6   0   58.20    5.21   0
  -9  -6   5  264.96    8.31   0
  -8   0  -8   78.52    6.73   0
  -7   4  -9    7.29    9.28   0
  -6  -2  12   20.09    9.06   0
  -5  -4  -1    5.86    2.01   0
  -5  -4   7  232.78    7.54   0
  -5  -2  11   41.01    8.27   0
  -5   0  13   -7.26    8.06   0
  -4  -4   2 1241.20    7.44   0
  -4  -4   4    7.74    4.27   0
  -4  -1  -5   22.74    2.90   0
  -4  -1  11  158.96    7.04   0
  -4   0  12  431.01    9.99   0
  -3  -1  10   26.81    6.42   0
  -3   0  -5   -5.44    3.10   0
  -3   0  11   -0.38    6.32   0
  -2   0  -4 2110.37    8.18   0
  -2   4  -6  274.61    7.78   0
  -2   6  -6   15.88    7.41   0
  -1   4  -5   29.07    5.25   0
  -1   6  -5  465.62    8.36   0
   0   1   7  303.51    4.74   0
   0   7  -3  372.11    7.31   0
   0   8  -2  415.54    8.13   0
  -9  -6   1   54.09    4.78   0
  -9   2  -9  129.90    9.72   0
  -8  -5   9  435.42   11.44   0
  -8   3  -9  -11.35    8.63   0
  -7   1  -8  352.02    9.32   0
  -6  -5   1 1196.34    7.91   0
  -6  -3  11  104.34    9.54   0
  -6   2  -8   13.78    6.84   0
  -5   5  -8   -7.84    8.62   0
  -4   1  13  145.86    8.14   0
  -4   7  -7   24.59   10.87   0
  -3  -2   9  691.14    9.68   0
  -3   1  12  257.77    7.99   0
  -2   0  10  538.12    8.59   0
  -1  10  -1   -4.79    6.55   0
   0   3   9  207.44    5.08   0
   1   4   7   -0.93    2.43   0
   1   6  -1 1308.61    8.09   0
   1   7   0 1385.57    8.71   0
 -11  -6  -1   80.07    4.20   0
  -9  -6   7  282.09    9.65   0
  -8  -6   2   76.26    5.30   0
  -8  -6   4   10.12    5.72   0
  -8  -3  -5  280.78    3.82   0
  -8  -1  -7  309.46    7.09   0
  -7  -5   8   64.17    6.93   0
  -6   6  -8   30.21   10.52   0
  -5   8  -7    6.07   11.50   0
  -4  -3   9  308.32    8.51   0
  -3   7  -6   16.65    9.10   0
  -2   7  -5   81.15    8.29   0
  -1   4  11   -3.50    4.41   0
   0   0   6 3464.50   12.15   0
   0   3  -3  968.90    6.71   0
   0   9   5   53.75    3.15   0
   1   4  -1  146.01    3.22   0
 -10   0  -8   39.09    7.09   0
  -6  -5   7  717.67   10.64   0
  -6  -4  10  612.35   12.49   0
  -6   4  -8  205.95   10.56   0
  -4   5  -7  288.44   10.64   0
  -4   8  -6  125.35   12.45   0
  -2  10  -2   42.35    8.54   0
  -1   0   9   -6.70    4.84   0
  -1   1  10  437.01    7.92   0
  -1   8  -3  103.22    7.27   0
   0   9   1  111.86    5.45   0
 -11  -7   4  353.41   10.22   0
  -5  -5   4  571.98    7.73   0
  -5  -4   9   13.62    7.12   0
  -4   9  -5   11.88   11.43   0
  -3   5  -6   -8.64    7.09   0
  -3   8  -5    7.30    8.61   0
  -3   9  -4   63.11   10.40   0
  -3  10  -3   10.47    9.96   0
  -2   8  -4  197.35    9.14   0
  -2   9  -3    0.43    7.86   0
  -1  -2   3 3524.89   10.44   0
  -1   3  -4    8.97    4.03   0
  -1   5  -4    3.66    4.88   0
  -1  10   1  242.15    7.89   0
   0   9   3  611.64    6.47   0
   1   1   4   43.52    1.98   0
   1   7   2  466.11    4.87   0
   1   7   4   32.23    2.21   0
  -9   1  -8    6.23    7.44   0
  -8   2  -8   26.48    8.17   0
  -7  -6   3   11.22    5.33   0
  -7  -6   5  714.81    9.89   0
  -7  -5  10  105.64    9.56   0
  -7   0  -7    7.10    4.86   0
  -7   5  -8   70.65   10.43   0
  -6   7  -7    0.13   10.84   0
  -5  -5   6   43.73    6.09   0
  -5   6  -7   85.57   10.24   0
  -2   3  -5  926.00    8.90   0
  -2   5  -5 1465.42   13.62   0
  -1   2  11  182.20    6.35   0
   0   2  -2   34.71    2.31   0
   0   4  10  548.56    6.15   0
   0   6  -2   60.41    4.45   0
   0   8   0  684.10    8.16   0
 -10  -7   3   18.87    6.82   0
  -7  -6   7  160.07    8.25   0
  -6  -5   9   57.44    8.56   0
  -5   4  -7   -6.93    7.39   0
  -4  -1  13  146.72    9.41   0
  -4   6  -6   52.37    8.74   0
  -3  -4   5    5.80    4.70   0
  -1  10   3   52.02    5.51   0
   0  -1   3 4994.66   11.07   0
   0  -1   5  225.95    4.07   0
   1   2   7  102.71    3.49   0
   1   3   0  931.47    4.20   0
   1   5   0  560.05    4.55   0
   1   6   1   43.13    3.03   0
 -10  -1  -7   12.49    5.28   0
  -8   4  -8  103.96   10.96   0
  -6   8  -6   39.90   12.56   0
  -5  -3  12  159.66    9.99   0
  -5   7  -6  338.17   13.69   0
  -4   2  -6   14.95    5.38   0
  -3  -2  11  534.86   10.56   0
  -3  -1  12  294.64    9.27   0
  -3   0  13    6.98    7.22   0
  -2  10   0   -9.43    7.83   0
  -1  -2   7 1806.96   11.60   0
  -1   6  -3  967.30    9.84   0
  -1   9   0   14.63    6.18   0
   0   0   8  100.10    4.81   0
   1   1   6  669.56    5.37   0
 -10   2  -8  -11.03    8.86   0
  -9  -7   4  174.32    7.48   0
  -9  -7   6  284.50    9.68   0
  -9   3  -8   -6.32    8.48   0
  -8  -6   0    9.60    3.89   0
  -7  -1  -6   -1.13    4.28   0
  -6  -6   4   89.26    5.64   0
  -6  -6   6   -0.88    6.24   0
  -6   3  -7   12.52    7.02   0
  -6   5  -7   17.10    8.48   0
  -5  -4  11   -1.32    8.83   0
  -4  -5   5  632.57    8.41   0
  -4   4  -6  509.57   10.82   0
  -3  -3  10   15.83    7.14   0
  -3   6  -5  306.91    9.05   0
  -2  -3   1 1445.14    6.32   0
  -2   0  12  -14.42    6.59   0
  -2   6  -4   53.16    6.39   0
  -1   3  12   45.61    5.20   0
   0   2  10   15.19    4.55   0
   0   4  -2  384.37    4.84   0
   1   5   8   73.72    2.46   0
  -9  -6  -1  163.12    4.31   0
  -9   0  -7    3.72    5.92   0
  -7  -6   1  589.59    6.95   0
  -7  -6   9    5.83    8.83   0
  -7   6  -7  169.57   12.60   0
  -6   0  -6 1151.18   10.34   0
  -5   1  -6  766.68    8.86   0
  -5   8  -5  -16.57   10.97   0
  -4  -5   3 1396.77    9.55   0
  -4  -4  10   76.49    8.89   0
  -4   7  -5    2.81    8.98   0
  -3   2  -5 1866.09   11.74   0
  -3  10  -1  365.23   11.96   0
  -2   1  13   57.29    7.76   0
  -2   2  -4    8.30    3.50   0
  -2   9  -1  217.15    9.52   0
  -1  -2   1 2660.43    7.04   0
  -1   2  -3 1441.91    7.60   0
  -1   7  -2  461.36    7.89   0
  -1   8  -1   25.04    5.57   0
   0  -1   7  324.09    5.92   0
   0   6  10   10.66    2.47   0
   0   8   2  394.01    6.07   0
 -10  -7   1   37.94    5.80   0
 -10  -2  -6    3.89    4.36   0
  -8  -7   5  139.86    7.68   0
  -8   1  -7  329.89    9.17   0
  -7   2  -7  301.53    9.21   0
  -7   4  -7   -8.38    7.78   0
  -6  -6   2  111.68    5.40   0
  -6  -6   8   25.66    7.93   0
  -5   5  -6  386.81   11.47   0
  -5   9  -4   10.44   11.58   0
  -4  -5   7   28.28    5.20   0
  -4   8  -4  298.17   12.74   0
  -4   9  -3  239.16   12.09   0
  -4  10  -2   10.53   10.86   0
  -3  -4   1   26.34    2.66   0
  -3   4  -5   -4.97    4.74   0
  -3   7  -4  348.73   10.85   0
  -3   9  -2   86.76   10.01   0
  -2  -3   9   90.23    6.82   0
  -2   4  -4  938.45    9.62   0
  -2   7  -3  -10.37    6.17   0
  -2   8  -2  751.25   11.25   0
  -1   0  11    1.47    5.92   0
  -1   4  -3  297.33    5.53   0
   0   8   6  361.61    3.77   0
   1   2   1   32.97    0.90   0
  -8  -7   3   92.40    6.62   0
  -8   5  -7  241.09   12.02   0
  -7   7  -6   29.13   11.62   0
  -6  -5  -1  127.92    3.28   0
  -6   6  -6   18.44    9.48   0
  -5  -6   5    0.03    5.74   0
  -5  -5  10  105.31    7.94   0
  -3  -4   9   33.94    7.39   0
  -3   8  -3   -5.06    7.81   0
  -2  10   2   10.97    6.73   0
  -1  -3   4 2403.40   10.75   0
  -1  -2   9  458.08    8.51   0
  -1   1  12  104.21    6.31   0
  -1   9   2    2.74    5.18   0
   0   3  11   -0.94    4.16   0
   0   5  -1  625.19    6.05   0
   1   0   5    3.24    2.37   0
 -11  -7   0    1.66    4.50   0
 -11   0  -7   -6.24    6.68   0
  -7  -7   6   38.31    7.57   0
  -5  -6   7  492.21    9.96   0
  -5  -5   0  560.70    5.22   0
  -4  -5   9  545.06   11.18   0
  -4   1  -5   18.42    3.89   0
  -4   5  -5   -1.34    6.58   0
  -2  -4   4 1418.93    9.59   0
  -2  -4   6   19.86    4.95   0
  -1  -3   6  366.51    5.99   0
   0   0  10  882.29   10.31   0
   0   5  11   -1.41    3.12   0
   0   7   1  145.88    4.73   0
   0   8   4  395.21    5.09   0
   1   1   8  324.89    5.64   0
   1   4   9   43.46    3.35   0
 -12  -2  -6   18.14    4.86   0
 -10   1  -7   17.02    7.47   0
  -9   2  -7  187.40   10.12   0
  -9   4  -7    2.34    8.79   0
  -7  -7   4  386.09    8.29   0
  -7  -7   8  308.48   11.06   0
  -7  -3  -4  327.67    3.59   0
  -7   8  -5   23.32   12.40   0
  -6  -6  10   48.79    9.59   0
  -5  -6   3 1110.56    9.55   0
  -3  -5   4    9.38    4.65   0
  -3  -5   6  143.01    6.53   0
   0  -1   9  844.81    9.36   0
   0   1  11    3.09    5.72   0
   0   6   0   11.72    2.99   0
   1   0   3    1.48    1.60   0
   1   0   7   -2.09    3.42   0
   1   2   9  550.64    6.67   0
 -10  -4  -4    5.01    2.39   0
  -9  -1  -6  152.37    6.08   0
  -7  -5  -2   25.54    1.93   0
  -6  -1  -5  687.54    6.55   0
  -6   2  -6   98.10    6.34   0
  -6   4  -6  201.62    8.91   0
  -6   7  -5   39.93   10.45   0
  -5   0  -5   -2.75    3.31   0
  -5   6  -5  129.82    8.52   0
  -4  -5   1   72.30    3.59   0
  -4   3  -5   11.15    5.49   0
  -3  -5   8  362.43    9.21   0
  -3   1  -4 1633.77    9.21   0
  -3   5  -4  257.28    8.13   0
  -3  10   1  123.07    9.02   0
  -2  -3  11   64.59    8.07   0
  -2  -2  12   -0.40    7.91   0
  -2  -1  13   63.14    8.15   0
  -2  10   4  148.45    6.65   0
  -1   5  -2  181.44    5.15   0
  -1   8   1  208.36    6.46   0
  -1   9   6   -9.46    3.53   0
   0   3  -1  652.48    4.76   0
   1   6   5  504.86    3.04   0
 -11   2  -7   -2.54    9.15   0
  -8   0  -6   51.67    5.85   0
  -8   6  -6   15.96   10.56   0
  -7   1  -6    0.31    5.92   0
  -7   5  -6    1.61    8.19   0
  -6  -7   5   14.08    6.67   0
  -6  -7   7  131.03    8.97   0
  -6   8  -4  -17.97   11.16   0
  -6   9  -3   56.78   13.17   0
  -5  10  -1   19.54   11.95   0
  -4  -5  11   56.33    9.66   0
  -4   6  -4   77.74    8.13   0
  -4  10   0   66.89   10.50   0
  -3  -4  11   18.45    7.05   0
  -2   9   1  421.80    8.91   0
  -1  -3   2   15.49    2.55   0
  -1  -2  11  209.66    8.33   0
  -1   1  -2 2626.69    7.77   0
   0  -2   8    0.05    5.32   0
   0  -1   1 1864.16    4.92   0
   0   2  12  -10.03    5.68   0
  -7  -7   2  525.32    8.27   0
  -7   3  -6   -5.82    6.51   0
  -5   7  -4   48.34    9.23   0
  -5   9  -2   29.86   11.56   0
  -4  -6   4   17.77    5.20   0
  -3   3  -4 1604.90   11.74   0
  -3   9   0   19.62    8.43   0
  -1   0  13   -7.74    7.10   0
  -1   6  -1   39.18    4.49   0
  -1   7   0 1444.34   10.44   0
   0   4  12  167.73    4.88   0
   1  -1   6  666.40    6.46   0
 -11  -1  -6   33.44    5.80   0
  -8  -8   6  249.25    9.90   0
  -8  -7   1   10.72    4.84   0
  -8   7  -5   36.26   12.19   0
  -6  -7   9   27.53    9.05   0
  -5   4  -5   13.86    6.21   0
  -5   8  -3   76.41   10.63   0
  -4   7  -3   13.29    8.23   0
  -4   9  -1  160.95   11.56   0
  -3  -5   2 1578.80    9.40   0
  -3  -5  10    2.49    8.33   0
  -3   6  -3   42.79    5.90   0
  -2   3  -3  418.45    5.95   0
  -2   6  -2  140.87    6.44   0
  -2   8   0   -2.73    5.85   0
  -1  -4   5    8.71    4.72   0
  -1  -4   7  154.97    6.50   0
  -1  -3  10  615.17   10.74   0
  -1   3  -2 1774.57    8.65   0
   1  -1   4   46.33    2.80   0
   1   0   9   10.60    4.74   0
   1   1  10   -2.04    5.19   0
 -10  -8   2   29.08    6.59   0
  -9  -8   3   15.61    7.38   0
  -9   5  -6   44.56    9.96   0
  -8  -8   4    2.98    7.62   0
  -8   2  -6    9.88    6.91   0
  -8   4  -6   44.51    8.63   0
  -8   8  -4  232.37   15.85   0
  -7   6  -5  284.85   12.84   0
  -6  -7   3  125.32    6.00   0
  -6   5  -5  452.83   12.10   0
  -5  -7   6  279.67    8.80   0
  -5  -7   8    1.71    8.00   0
  -5   2  -5  837.63    9.33   0
  -4  -6  10    9.80    9.31   0
  -4   0  -4  724.88    6.05   0
  -4   8  -2   12.09    8.65   0
  -3   7  -2  297.94    9.44   0
  -3   8  -1   42.42    8.04   0
  -2  -5   5  838.73    9.23   0
  -2  -5   7  309.29    7.99   0
  -2   7  -1  208.92    7.11   0
   0  -2  10   21.22    6.57   0
   0  -1  11   -6.14    6.38   0
   0   0  12  134.32    7.76   0
   0   7   3  413.10    5.15   0
   1  -1   8  330.57    6.65   0
 -12  -4  -4  132.97    4.39   0
 -10   0  -6  394.53    9.41   0
  -9   1  -6  150.90    8.43   0
  -7  -8   7   19.50    8.53   0
  -6  -6   0    4.70    3.72   0
  -5  -6   1  632.42    6.97   0
  -4   4  -4  767.52   10.78   0
  -3  -6   5 1175.70   11.21   0
  -3  -6   7   62.56    7.11   0
  -2  -5   9    7.74    7.46   0
  -2   9   3   16.96    6.43   0
   1   2  11  407.63    7.05   0
   2   3   5  925.16    3.54   0
   2   3   7  447.98    4.14   0
 -12   0  -6    4.92    7.39   0
 -10   4  -6  208.37   12.78   0
  -9   3  -6  216.41   10.37   0
  -7   7  -4  274.11   14.01   0
  -6   3  -5   49.38    6.33   0
  -5  -7   4  503.41    8.78   0
  -4  -6   2  333.95    6.35   0
  -4  10   2   13.12   10.49   0
  -3  -6   9  321.96   10.67   0
  -1  -4   3    2.38    3.36   0
  -1   8   3   28.84    4.34   0
   0   4   0 2689.45    9.12   0
   1  -2   7  108.85    5.36   0
   1   5  10   -3.17    2.58   0
   2   1   7  622.19    6.05   0
   2   2   8   -0.80    3.77   0
  -9   6  -5   -5.53    9.44   0
  -8   5  -5  101.35    9.90   0
  -7   8  -3   31.11   11.60   0
  -7   9  -2   17.62   13.06   0
  -6  -8   6  108.13    9.49   0
  -6   6  -4   24.87    7.61   0
  -5   5  -4   36.28    5.82   0
  -5  10   1  117.73   13.11   0
  -4  -7   7   26.84    7.46   0
  -4   2  -4    4.72    4.25   0
  -3   4  -3   12.40    5.38   0
  -2  -5   3  107.71    4.88   0
  -1  -3  12   49.38    9.02   0
   0   6   2   62.79    3.43   0
   1  -2   5 2177.13   10.50   0
   1   0  11    7.70    6.31   0
   1   4  11   22.48    3.68   0
 -12   2  -6   25.33    8.90   0
  -9   7  -4   48.42   13.60   0
  -8  -1  -5   73.73    5.19   0
  -7  -6  -1  663.94    5.22   0
  -7   0  -5   10.95    4.34   0
  -7   4  -5    6.87    6.03   0
  -6   7  -3  119.82   10.94   0
  -6   9  -1   32.78   12.86   0
  -4  -7   5   91.44    6.90   0
  -3   0  -3   -2.09    2.59   0
  -3   9   2   22.88    7.86   0
  -1  -4  11    1.01    8.42   0
   0  -3   3  961.12    6.55   0
   0   5   1  606.04    5.06   0
   1  -2   9  608.84    9.28   0
   2   0   6  287.26    4.61   0
   2   2   4    4.72    1.36   0
 -13  -2  -5   -7.01    5.62   0
 -12  -5  -3   11.77    2.80   0
 -11  -2  -5  289.41    7.14   0
 -10   5  -5  167.30   12.92   0
  -9   8  -3   45.79   15.57   0
  -8  -8   2  483.75    9.17   0
  -7  -8   3    3.30    7.01   0
  -7   2  -5  988.86   12.03   0
  -6   8  -2  295.74   14.25   0
  -5   6  -3  832.89   14.49   0
  -5   9   0   64.19   11.83   0
  -4   5  -3  761.00   11.40   0
  -3  -6   3  666.60    8.08   0
  -2  -6   6   -7.73    6.04   0
  -2  -6   8   31.62    7.82   0
  -2   4  -2 3572.05   14.84   0
  -2   8   2  433.12    8.73   0
  -2   9   5  381.36    8.12   0
  -1   4  -1   53.88    3.25   0
   0  -4   6 1330.39   10.49   0
   0  -4   8   20.46    6.30   0
   0  -1  13   42.61    8.22   0
   1   3  12  229.81    5.79   0
   2   0   8 1687.73   10.56   0
   2   1   9  410.26    6.64   0
   2   3   9  150.79    4.22   0
   2   4   6  296.70    2.05   0
  -9   4  -5    6.31    8.23   0
  -8   6  -4   48.04   10.76   0
  -6  -8   4  371.96    9.08   0
  -5  -8   7   42.28    8.75   0
  -5  -7   2    4.61    5.36   0
  -5   3  -4  196.83    7.13   0
  -5   7  -2   98.17    9.52   0
  -5   8  -1   -1.61    9.79   0
  -3   2  -3  295.26    5.31   0
  -1  -5   4  347.15    6.54   0
  -1   7   2  364.15    6.33   0
   0   7   5   17.92    3.17   0
   1  -3   6 1003.24    9.15   0
   1  -3   8  455.83    8.33   0
   2  -1   7  616.61    7.45   0
   2   4   8 1202.18    5.48   0
 -10  -7  -1    0.38    2.84   0
 -10  -1  -5   88.02    6.38   0
  -9  -8   1   30.80    5.50   0
  -8   1  -5  103.88    6.92   0
  -8   3  -5  270.93    9.53   0
  -8   9  -1  183.69   16.29   0
  -7   5  -4  301.53   11.18   0
  -6  -7   1  147.12    5.71   0
  -6   4  -4    3.11    6.65   0
  -5   1  -4  308.32    6.02   0
  -4  -7   3   33.28    6.28   0
  -4   6  -2   48.31    7.46   0
  -4   8   0  202.61   10.55   0
  -3  -7   6  176.34    8.17   0
  -3   8   1    9.33    6.96   0
  -2  -6   4  106.35    5.98   0
  -2  -6  10   18.86    7.83   0
  -2   9   7   94.01    5.86   0
  -1   6   1 1313.79    9.19   0
  -1   8   5    8.04    4.28   0
   0  -4  10  605.99   11.52   0
   1  -1  12  284.90    9.14   0
   2   2  10   22.30    4.38   0
 -12  -1  -5  113.43    7.49   0
 -11   4  -5  -16.51   10.82   0
 -10   6  -4   -2.94   12.40   0
  -9   0  -5   -6.46    5.73   0
  -8   7  -3   21.54    9.87   0
  -8   8  -2    9.41   13.79   0
  -4   7  -1   49.69    8.70   0
  -3   6  -1 1412.37   13.18   0
  -3   7   0  277.99    9.05   0
  -2   0  -2 2799.68    7.69   0
  -2   5  -1  627.46    7.74   0
  -2   7   1  138.18    5.98   0
   1  -3  10   -3.99    6.79   0
   1  -2   3 1447.02    7.18   0
   1  -1   2 2591.67    7.45   0
   1   5   4    0.71    1.85   0
   2  -1   5  601.71    5.66   0
   2   0   4 2015.69    7.44   0
   2   0  10   49.88    5.45   0
 -12   3  -5   19.53   10.56   0
 -10   3  -5   46.07    9.17   0
 -10   7  -3   16.34   14.72   0
  -9   2  -5   52.88    7.17   0
  -7   6  -3    0.84    9.41   0
  -7   9   0   14.65   13.95   0
  -4  -8   6  396.45   10.94   0
  -4  -8   8   48.09    9.21   0
  -4  -1  -3  565.98    4.42   0
  -2   2  -2   74.57    3.45   0
  -2   6   0   95.17    5.64   0
  -1   8   7   35.72    4.40   0
   0   2   0  726.36    3.63   0
   0   7   7   57.34    3.00   0
   1  -3   4    9.47    3.86   0
   2   1  11  260.22    7.04   0
 -13   0  -5   -2.76    7.96   0
 -13   2  -5    0.26    9.47   0
 -11   0  -5    0.87    6.72   0
 -11   2  -5  321.31   11.61   0
 -10   1  -5  100.45    7.71   0
  -9   5  -4   92.25   10.74   0
  -7  -9   4   19.04    8.81   0
  -7   7  -2  246.90   12.79   0
  -7   8  -1  118.04   13.61   0
  -4   3  -3  768.77    8.90   0
  -2  -7   9  -11.84    9.15   0
  -1  -6   5   67.65    6.03   0
   1  -4   9   50.51    7.38   0
   2  -2   6    4.34    4.41   0
   2   3  11  213.91    5.44   0
 -13  -3  -4   37.98    5.49   0
 -11   5  -4   11.98   12.16   0
  -8  -9   3  151.72    8.94   0
  -8   4  -4  610.16   13.45   0
  -7   3  -4  297.68    9.25   0
  -6  -9   5   61.84   10.15   0
  -6  -8   2   53.84    6.52   0
  -6   0  -4  159.58    4.54   0
  -6   2  -4  109.47    5.83   0
  -6   5  -3  130.76    7.33   0
  -6   9   1  156.51   16.05   0
  -5  -8   3   59.44    7.44   0
  -5   4  -3  129.91    7.19   0
  -4   9   3  329.10   12.35   0
  -2  -5   1 1527.85    9.08   0
  -2  -4   0   28.06    2.51   0
   0  -5  11    6.17    9.44   0
   1  -3  12  242.92   11.34   0
   1   3   2 1820.90    4.27   0
   2  -2  10   27.19    6.76   0
   2   0  12  179.24    8.49   0
   2   4  10  163.38    4.02   0
 -10  -8   0   56.63    4.18   0
  -9   6  -3  291.13   15.08   0
  -8  -2  -4   71.35    4.26   0
  -7  -1  -4  544.79    6.63   0
  -6  -3  -3  414.47    3.51   0
  -6   6  -2   50.32    9.17   0
  -6   8   0  243.07   13.41   0
  -5  -9   6   17.18    9.58   0
  -3  -8   7   -0.83    8.12   0
  -2  -7   5  153.99    7.40   0
  -2   8   4  489.77    8.64   0
  -1  -4   1  141.23    3.52   0
   1  -4   5   26.51    4.23   0
   1  -4  11   29.82    8.74   0
   2  -3   7  480.47    8.01   0
   2   2  12    1.28    5.05   0
 -11   6  -3   50.82   14.90   0
 -10   4  -4    6.06    9.15   0
  -9   7  -2   39.24   13.22   0
  -9   8  -1  -13.63   14.35   0
  -7  -8   1   19.28    5.58   0
  -6   7  -1   -0.38    9.83   0
  -4   1  -3  547.06    5.94   0
  -3  -6   1  579.34    7.35   0
  -3   3  -2  804.20    7.95   0
  -3   9   6   43.48    7.90   0
  -2  -6   2   38.44    5.30   0
  -1  -7   8   53.05    9.09   0
   0  -6   8   -0.80    7.59   0
   1  -5   8   65.65    7.50   0
   1   4   3  298.07    2.52   0
   2   1   3  102.85    1.87   0
   3   0   7    0.99    4.03   0
   3   0   9    8.31    5.26   0
   3   1   8  436.72    6.18   0
 -11   7  -2  153.03   18.77   0
  -9   3  -4  139.11    9.14   0
  -8   5  -3  111.96   10.30   0
  -7   1  -4  463.08    8.32   0
  -5   5  -2  112.20    7.79   0
  -5   8   1   14.80   10.68   0
  -4  -6   0  108.33    4.61   0
  -4  -5  -1 1103.99    5.94   0
  -4   4  -2   13.65    5.97   0
  -4   8   2  323.54   12.31   0
  -3  -8   5   29.31    7.41   0
  -2  -8   8  197.70   10.98   0
  -1  -7   6  397.11   10.05   0
  -1   7   4  594.83    7.05   0
   0  -6   6   79.02    6.78   0
   2  -3  11  239.18   10.40   0
   2  -2  12    8.01    7.98   0
   3  -1   8  424.10    7.22   0
   3   1   6    4.51    3.03   0
   3   1  10  148.61    6.26   0
   3   2   7  863.65    6.12   0
   3   2   9   12.87    4.07   0
 -11   3  -4   51.30    9.81   0
 -10  -2  -4    3.08    4.71   0
 -10   5  -3  192.48   13.91   0
  -8   2  -4   78.01    7.07   0
  -8   6  -2   -3.05   10.15   0
  -8   8   0  190.98   15.13   0
  -7   4  -3   -1.81    7.25   0
  -7   9   2   -1.42   16.25   0
  -3  -7   2  944.81   10.46   0
  -1  -6   3  907.49    9.75   0
   0  -5   3 1252.84   10.04   0
   0  -3   1  645.03    5.10   0
   2  -1   3   97.46    2.82   0
   3  -1   6    7.42    3.88   0
 -14   0  -4  101.24   10.55   0
 -12  -2  -4    9.90    5.42   0
 -10   2  -4    5.07    8.55   0
  -8  -7  -1  194.02    3.89   0
  -8   0  -4 1413.34   12.78   0
  -8   7  -1  213.36   14.45   0
  -6  -9   3   55.91    8.70   0
  -6   3  -3  407.51    8.85   0
  -5  -9   4   41.81    8.06   0
  -5   2  -3 2630.95   13.98   0
  -4  -9   5  144.58   10.13   0
  -4  -7   1   18.69    5.22   0
  -4   7   1  -14.87    9.18   0
  -4   9   5  128.19   10.56   0
  -2  -7   3    7.14    5.85   0
  -2  -3  -1 1094.94    4.17   0
  -2   3  -1 1071.63    7.80   0
   2  -4  10  152.22    9.05   0
 -13   1  -4   82.12   10.13   0
 -12   6  -2   14.79   15.73   0
 -10   6  -2    0.64   13.48   0
 -10   7  -1   22.14   14.47   0
 -10   8   0  124.22   18.98   0
  -9  -1  -4  139.58    6.20   0
  -9   1  -4  141.74    7.51   0
  -7  -9   2   -5.37    7.14   0
  -5   9   4   30.23   10.98   0
  -4   6   0  106.17    7.99   0
  -3   7   2  936.69   12.71   0
  -2   7   3    7.58    5.03   0
  -2   8   6    5.78    5.75   0
  -1  -8   9    1.26   10.22   0
   0  -7   9   46.24    9.84   0
   0  -6   4   62.48    6.09   0
   1  -6   7    2.64    7.17   0
   1  -6   9  421.05   12.53   0
   3   0   5   -4.29    2.34   0
   3   2  11  248.42    6.36   0
 -13   4  -3   27.94   14.05   0
 -12   0  -4  191.07   10.13   0
 -11  -1  -4   39.30    6.40   0
 -11   4  -3    7.97   10.53   0
 -10   0  -4   11.80    6.47   0
  -9   4  -3   83.59    9.90   0
  -7   5  -2   39.06    8.84   0
  -7   8   1   18.33   12.88   0
  -4  -8   2  340.61    8.69   0
  -3  -9   6   35.80    9.68   0
  -1   3   0  926.60    6.07   0
  -1   6   3  964.46    8.48   0
   0   3   1  630.05    4.14   0
   1  -3   2 1745.06    8.60   0
   2  -5   7  170.01    8.01   0
   2  -5   9   68.91    8.66   0
   3  -3   8  258.14    7.61   0
   3  -1  12   -8.16    7.41   0
   3   1  12    2.63    5.95   0
  -7   7   0   12.17   11.20   0
  -5  -7   0 1015.32    8.50   0
  -5  -6  -1   67.37    3.28   0
  -3   1  -2  668.51    5.59   0
  -3   5   0   -8.58    5.53   0
  -3   6   1  510.25    9.83   0
   0   5   3 1248.52    6.94   0
   2  -5  11  230.83   12.25   0
   3  -3   6   19.35    5.23   0
   3  -2   5 1851.76   10.56   0
   3   3  10  313.65    5.46   0
 -11   5  -2   73.84   13.61   0
  -8   3  -3   86.36    7.72   0
  -6   4  -2 1334.45   15.03   0
  -6   8   2   45.73   12.61   0
  -5  -8   1   18.52    6.28   0
  -3   8   5   32.76    8.61   0
  -2   6   2   24.78    4.93   0
  -1  -8   5    4.20    8.50   0
   0  -7   5   15.11    7.01   0
   1  -7   8  242.07   11.05   0
   2  -4   4 1144.15    9.88   0
   3  -4   7   58.15    6.51   0
   3  -4   9   11.62    7.22   0
 -11   6  -1   74.75   16.27   0
 -11   7   0   16.68   16.71   0
 -10   3  -3  366.45   13.18   0
  -9   6  -1  161.92   14.11   0
  -9   7   0  282.61   17.84   0
  -8  -9   1   13.26    5.35   0
  -7   9   4   41.75   16.97   0
  -6   1  -3 1045.19    9.71   0
  -5   3  -2  976.36   10.93   0
  -4   8   4   27.68   10.68   0
  -3  -9   4   67.74    9.82   0
  -2   8   8  164.34    7.40   0
  -1   5   2   33.26    3.53   0
  -1   7   6  374.63    6.95   0
   0  -8   8   -2.17   10.20   0
   0   4   2  367.98    3.84   0
   1   0   1    5.79    0.88   0
   2  -6   8   86.58    8.87   0
   2  -6  10    3.51    9.92   0
   2  -5   5 1838.03   13.89   0
   2  -3   3  480.97    5.70   0
   3  -4  11    2.96    9.54   0
   3  -1   4 1659.12    8.43   0
   4  -1   9  286.91    7.62   0
   4   0   8   74.30    5.42   0
 -14   1  -3  121.80   13.78   0
 -13   2  -3  140.16   12.93   0
  -8   8   2  396.48   19.83   0
  -5  -9   2   -9.48    7.67   0
  -2  -9   5  394.55   12.91   0
   0  -8   6  370.25   11.97   0
   1  -7   6  414.60   10.92   0
   3  -5   8  242.86    9.44   0
   3  -5  10    4.12    8.73   0
   4  -2  10   -2.50    6.90   0
   4  -1   7  802.21    8.37   0
   4  -1  11   31.15    7.67   0
   4   0  10  822.65    9.99   0
   4   1   9  288.37    6.31   0
 -11   2  -3  123.35   10.28   0
  -9   2  -3  493.32   11.50   0
  -8   4  -2  404.97   12.20   0
  -6  -1  -3 1145.91    7.76   0
   2  -6   6   21.96    7.00   0
   3   3  12    2.31    4.34   0
 -12  -3  -3   25.87    5.44   0
 -12   1  -3    1.43    9.61   0
 -10   4  -2  507.54   15.50   0
  -8   1  -3  339.72    8.85   0
  -8   5  -1  628.31   15.08   0
  -6  -8   0  208.53    6.19   0
  -5   4  -1    7.84    6.65   0
  -5   7   2    9.52    9.93   0
  -1  -9   6   -1.25    9.72   0
   0  -6   2   63.72    5.78   0
   0  -2   0  657.58    3.98   0
   2  -7   9  -12.14   10.60   0
   3  -5   6   -4.63    6.60   0
   3  -4   5   13.89    4.57   0
   3  -3   4 1806.28   11.26   0
   3   1   4 1594.72    6.35   0
   4  -3   7  162.48    6.92   0
   4  -3  11   23.75    8.84   0
   4  -2   6   17.35    4.89   0
   4   0   6 1418.99    8.93   0
   4   0  12  122.79    8.27   0
   4   1   7  756.97    6.92   0
 -13  -2  -3   88.90    8.03   0
 -13   0  -3    1.98    8.25   0
 -12   5  -1  250.06   19.79   0
 -12   6   0   -7.76   18.28   0
 -10   1  -3  309.49   10.04   0
 -10   5  -1  -12.41   11.98   0
 -10   7   1   41.88   17.07   0
  -7  -2  -3    5.95    3.23   0
  -7   0  -3    5.14    4.11   0
  -7   3  -2  874.00   12.92   0
  -4   7   3   31.09   10.17   0
  -3   8   7   -0.14    8.72   0
  -2  -7   1  124.40    6.59   0
   0   6   6   64.36    4.00   0
   1  -8   7   27.97    9.47   0
   1  -6   3  958.23   11.16   0
   2  -7   7    4.22    9.03   0
   2  -2   2   76.60    2.82   0
   2   0   2 2687.72    7.24   0
   3  -6   9    0.06    9.72   0
   4  -4   8   13.96    7.10   0
   4  -4  10  389.20   12.14   0
   4   2  10   -1.94    4.41   0
 -12  -1  -3   -0.06    7.31   0
 -11   0  -3   -0.17    7.83   0
 -10  -3  -3  298.77    6.55   0
 -10   6   0   36.11   15.11   0
  -6  -9   1  218.13    7.98   0
  -6  -7  -1   -6.15    3.04   0
  -6   8   4  314.52   17.69   0
  -3   7   4   51.83    8.50   0
  -2  -8   2  406.59   10.48   0
   0  -9   7   77.21   11.44   0
   1  -5   2  182.16    5.88   0
   3  -6   7  467.32   11.80   0
   4   2   8   88.77    3.96   0
 -14   2  -2   27.30   12.64   0
 -13   4  -1    1.83   14.97   0
 -11   3  -2  352.47   14.28   0
  -9   0  -3   11.29    5.65   0
  -8  -1  -3  354.37    7.10   0
  -5   8   5   -4.16   14.62   0
  -2   1  -1 3027.58    9.29   0
  -1   7   8   45.59    5.65   0
   2  -6   4   34.02    6.60   0
   2  -5   3  104.91    6.17   0
   4  -5   9  138.07    9.83   0
   4  -4   6  647.09   10.04   0
 -11   7   2   -1.80   19.03   0
  -9   7   2  130.32   16.70   0
  -7   4  -1   69.16    8.49   0
  -4   0  -2  461.70    5.01   0
  -3   2  -1 4527.28   14.91   0
  -2  -9   3   15.02    8.36   0
  -1  -9   4   48.14    9.49   0
   1  -8   5    6.22    8.51   0
   2  -8   8   61.52   11.83   0
   2  -7   5  112.09    8.59   0
   3  -7   8  128.67   11.76   0
   3   4  11    2.01    3.32   0
   4  -5   7  382.54   10.14   0
   4  -3   5   -6.33    5.05   0
   4   2  12   13.47    5.18   0
   5  -3  10   78.94    9.68   0
   5  -2   9  497.42   10.29   0
   5  -2  11   24.40    8.63   0
   5  -1  10   84.35    7.08   0
 -14   3  -1  -10.27   15.65   0
 -12   2  -2   -7.17   10.64   0
 -11   4  -1   15.70   12.63   0
  -9   4  -1   25.08   10.22   0
  -7   5   0   42.23    9.70   0
  -5   1  -2 1320.45    9.43   0
  -4   4   0 2180.14   15.08   0
  -3  -9   2   18.99    7.22   0
   0  -9   5   51.80   10.36   0
   1  -4   1   49.36    3.76   0
   2  -4   2 3310.96   14.70   0
   3  -6   5  364.00    9.85   0
   3  -5   4  301.13    7.82   0
   3   0   3   12.02    2.47   0
   4  -6   8   -4.13    8.43   0
   5  -3   8  136.04    7.74   0
   5  -2   7  541.45    8.84   0
   5   0   9    3.63    5.38   0
   5   0  11   -2.01    6.59   0
 -14   0  -2   50.27   11.30   0
 -11   6   1  220.56   17.76   0
  -9   5   0   58.88   12.18   0
  -9   6   1   61.34   13.54   0
  -7   8   5   98.25   17.91   0
   0  -4   0 2100.24    9.95   0
   1  -9   6   33.65   10.34   0
   1   5   6  179.34    3.32   0
   2  -8   6   27.09    9.48   0
   3  -7   6   40.28    8.68   0
   3  -4   3   19.00    5.02   0
   4  -2   4   20.58    3.72   0
   5  -4   9    7.50    7.64   0
 -14  -2  -2   13.85    8.25   0
 -12   3  -1   47.58   13.10   0
  -6   3  -1   78.57    7.42   0
  -4  -9   1    9.48    6.80   0
  -4   8   8   39.69   12.05   0
   4  -5   5    9.86    6.36   0
   4   1   5   18.18    2.83   0
   4   3   9  114.40    4.16   0
   5  -5  10  -20.20    9.79   0
   5  -4   7   24.33    6.81   0
   5   0   7    0.39    4.42   0
 -11   1  -2  217.99   10.78   0
  -9   8   5   10.65   18.63   0
  -8   7   3   68.41   14.32   0
  -7  -9   0    9.37    4.43   0
  -7   1  -2  369.84    8.25   0
  -6   6   2   80.48   10.47   0
  -4  -8   0  133.63    6.14   0
   3  -8   7   45.73   10.78   0
   4  -6   6   51.04    6.97   0
   4  -4   4 1031.66   10.52   0
   4   2   6   20.65    2.87   0
   5  -5   8   -0.59    7.76   0
   5  -3   6  592.10    8.98   0
   5   1   8   58.32    4.59   0
 -13  -3  -2    1.92    6.76   0
 -13  -1  -2   -6.19    8.90   0
 -13   2  -1  299.01   15.80   0
 -12   0  -2  218.44   10.43   0
 -12   4   0   90.36   15.83   0
 -12   5   1   51.98   18.73   0
 -10   3  -1   -7.72    9.83   0
  -9   1  -2   26.70    6.97   0
  -8   3  -1  509.00   12.14   0
  -6   4   0  382.35   10.62   0
  -4   7   5   90.68   11.69   0
  -2  -5  -1  546.16    5.02   0
   2  -7   3  -13.47    6.77   0
   4  -7   7   49.78    9.93   0
   4   0   4  674.65    5.73   0
   5  -6   9  115.55   12.46   0
   6  -2  10   15.30    8.09   0
 -15   0  -1    5.29   14.25   0
 -12  -4  -2   79.64    5.95   0
 -10   4   0  603.25   17.74   0
  -8   6   2   55.48   12.45   0
  -8   8   6  136.53   19.89   0
  -7   7   4  286.99   17.38   0
   0  -7   1  128.63    7.45   0
   1  -9   4    2.36    9.51   0
   2  -8   4  149.22    9.77   0
   2  -6   2  135.83    6.71   0
   2  -3   1 1046.88    7.65   0
   3  -7   4  363.15   10.45   0
   3  -3   2  930.27    7.92   0
   5  -5   6  461.67   10.82   0
   5  -2   5  846.99    8.68   0
   6  -4  10    7.82    9.30   0
   6  -3   9   78.72    8.11   0
   6  -2   8    5.21    6.80   0
   6  -1   9  191.61    8.21   0
   6  -1  11   45.55    8.47   0
 -13   3   0  203.66   17.24   0
 -11   7   4  321.39   24.33   0
 -10   0  -2  842.57   13.28   0
 -10   5   1  338.70   15.01   0
  -9   7   4   97.23   18.72   0
  -6   0  -2 1614.77   10.53   0
  -5   2  -1  244.68    6.19   0
  -4  -7  -1   58.54    3.94   0
  -1  -9   2    1.86    7.62   0
   0   6   8    0.89    4.07   0
   2  -9   5  155.40   12.97   0
   3  -8   5   15.58    9.01   0
   3  -6   3   36.52    6.94   0
   4  -3   3  830.77    8.34   0
   5  -6   7  106.77    8.57   0
   5  -4   5  -15.76    5.81   0
   6  -4   8  250.04    9.88   0
 -13   4   1   16.48   18.47   0
 -13   5   2   58.59   21.02   0
 -12  -2  -2    5.80    6.82   0
 -11   2  -1  169.84   11.83   0
  -8   0  -2  155.92    7.20   0
  -5 -10   1   61.68    7.63   0
  -5  -1  -2 1290.01    7.32   0
  -1  -2  -1   34.89    1.15   0
   0   5   5   55.95    4.48   0
   3  -1   2  621.27    5.28   0
   4  -7   5   -6.51    8.18   0
   4  -6   4   97.72    7.72   0
   5  -7   8   47.80   10.03   0
   5   2   9  433.72    6.72   0
   6  -5   9   33.31    9.57   0
   6   0  10   26.36    6.08   0
 -14   2   0   -8.64   15.61   0
 -11   6   3   28.98   18.98   0
  -9  -5  -2   24.70    2.91   0
  -9   2  -1  648.07   13.57   0
  -7   2  -1 1287.55   13.64   0
  -5   5   2   35.44    8.89   0
  -2 -10   2    6.08    9.00   0
  -2   7   9    0.88    7.47   0
   2  -1   1 3087.57    9.32   0
   3  -9   6  -12.04   10.08   0
   3  -5   2  163.67    6.53   0
   4  -8   6   62.98   11.29   0
   4  -5   3  921.21   10.84   0
   4  -1   3  553.33    5.63   0
   5  -3   4  252.69    6.57   0
   5   0   5   -1.15    3.42   0
   6  -5   7   -2.50    7.48   0
   6  -1   7   57.00    5.44   0
   6   0   8  370.81    7.56   0
 -14  -1  -1   52.45   11.36   0
 -13   0  -1   -5.51   11.07   0
 -12   1  -1  148.36   11.98   0
 -11   3   0  134.82   13.25   0
 -11   4   1   18.10   14.27   0
 -11   5   2   67.23   17.22   0
 -10   7   5   24.30   20.53   0
  -9   6   3  539.97   19.40   0
  -8   7   5  118.24   17.68   0
  -5   4   1   71.08    7.60   0
  -4   1  -1  707.76    6.50   0
  -2   3   1 1432.01    8.78   0
  -2   4   2  968.44    8.46   0
   0  -6   0   16.69    4.00   0
   2  -5   1  546.12    7.96   0
   5  -7   6  299.41   13.11   0
   5  -6   5  131.45    9.22   0
   5   1   6  757.52    6.66   0
   6  -6   8    2.09    9.59   0
   6  -4   6  182.70    8.00   0
   6  -2   6   87.50    5.74   0
 -14   4   2   14.16   20.85   0
 -12   6   4  -21.00   22.05   0
 -10  -2  -2   -3.02    5.87   0
  -9   3   0  960.87   17.09   0
  -9   5   2  354.06   16.19   0
  -3   7   8  515.55   14.66   0
   5  -8   7   -5.82   10.95   0
   5  -5   4   44.35    6.62   0
   5  -1   4  316.00    5.65   0
   6   1   9  180.48    6.59   0
   7  -4   9   20.93    8.41   0
   7  -3  10   44.33    8.79   0
   7  -2   9    4.80    7.61   0
 -14  -3  -1  -12.88    8.27   0
 -12   2   0   16.80   12.29   0
 -10   1  -1   62.36    8.73   0
  -7   4   1   46.85    9.63   0
  -1   6   7  751.87   10.43   0
   1  -5   0  512.98    6.61   0
   6  -6   6    7.59    8.44   0
   7  -3   8  248.94    9.43   0
 -10   6   4   42.49   18.32   0
  -9  -3  -2    7.02    4.25   0
  -9   7   6  275.30   22.36   0
  -8  -2  -2  121.37    5.42   0
  -6  -2  -2    8.65    2.91   0
   1  -9   2   14.07    9.84   0
   2 -10   4   -4.64   10.55   0
   3  -9   4   63.50   10.70   0
   3  -8   3    3.92    8.16   0
   4  -8   4  225.68   12.16   0
   4  -4   2   39.20    5.79   0
   5   2   7  545.90    5.83   0
   6  -7   7  -20.75    9.17   0
   6  -5   5  521.72   10.79   0
   7  -5   8   43.95    9.70   0
   7  -4   7   10.53    7.25   0
 -15  -1   0   69.48   14.06   0
 -14   0   0  291.23   17.04   0
 -12   3   1  158.97   14.13   0
 -12   4   2  614.03   22.75   0
 -11   0  -1   -3.95    8.34   0
  -8   1  -1 1640.11   15.21   0
  -6   1  -1   82.39    5.44   0
  -6   7   7  135.75   17.42   0
  -4   5   3 1412.67   15.17   0
  -3  -9   0   12.80    5.54   0
  -1   4   3   -0.56    3.47   0
   3  -7   2  322.44   10.06   0
   3  -4   1  136.94    5.40   0
   4  -9   5  -14.86   10.60   0
   4  -7   3   25.42    7.76   0
   4  -2   2   21.15    3.63   0
   5  -8   5    8.45    9.66   0
   5  -7   4   22.11    8.22   0
   5  -4   3  114.97    5.67   0
   6  -1   5  696.63    8.26   0
   6   0   6 1221.14    9.72   0
   7  -2   7  306.26    8.58   0
 -12  -1  -1  217.09   10.40   0
 -10   2   0   10.10   10.16   0
 -10   5   3  443.31   20.47   0
  -8   7   7   -9.83   17.87   0
  -3   0  -1    3.04    2.24   0
   0 -10   2   38.64    9.85   0
   2  -7   1  216.05    8.20   0
   3  -2   1 4379.65   14.13   0
   5  -2   3 2615.48   12.96   0
   6  -4   4   -6.96    6.11   0
   7  -6   7  185.35   11.82   0
   7  -5   6    9.39    7.52   0
   7  -3   6    1.43    6.21   0
   4  -6   2   39.61    6.11   0
;
_shelx_hkl_checksum     10509
_shelx_res_file
;
TITL C814BSN in I2/a
    c814bsn.res
    created by SHELXL-2019/3 at 15:12:25 on 01-Dec-2025
CELL  0.71073  11.7462   8.1617  10.0922   90.000   97.121   90.000
ZERR    4.000   0.0022   0.0010   0.0015    0.000    0.014    0.000
LATT  2
SYMM 0.5-X, Y, -Z
SFAC C H N SE
UNIT 32 32 16 8
L.S. 4
FMAP 2
PLAN -10 .5 -.5
TEMP -153
SIZE 0.042  0.092  0.478
EQIV $1  -x,-0.5+y, 0.5-z
EQIV $2  +X, 0.5-Y, 0.5+Z
HTAB C7 N2_$1
HTAB C6 N2_$2
ACTA
CONF
BOND $H
WGHT    0.074800   11.767600
FVAR       0.33290
SE1   4    0.141724    0.617294    0.339646    11.00000    0.03268    0.02688 =
         0.02407    0.00128    0.00962    0.00273
N2    3    0.008006    0.489017    0.300669    11.00000    0.03141    0.03263 =
         0.02408   -0.00135    0.00652    0.00056
N3    3    0.015702    0.357780    0.369762    11.00000    0.02987    0.03082 =
         0.02785   -0.00020    0.01126    0.00342
C4    1    0.114901    0.330691    0.457301    11.00000    0.02724    0.02657 =
         0.02591   -0.00324    0.01192   -0.00255
C5    1    0.194329    0.454608    0.458077    11.00000    0.02720    0.02908 =
         0.02654   -0.00626    0.01137   -0.00110
C6    1    0.122773    0.183002    0.541954    11.00000    0.02928    0.02406 =
         0.02451   -0.00171    0.00961   -0.00564
AFIX  23
H6A   2    0.044169    0.148577    0.555241    11.00000   -1.20000
H6B   2    0.163678    0.211823    0.630606    11.00000   -1.20000
AFIX   0
C7    1    0.184307    0.036825    0.486100    11.00000    0.03366    0.02712 =
         0.02551    0.00169    0.00819    0.00127
AFIX  23
H7A   2    0.155565   -0.065021    0.523630    11.00000   -1.20000
H7B   2    0.162450    0.033262    0.388198    11.00000   -1.20000
REM <hkl>
REM c814bsn.hkl
REM </hkl>
AFIX   0
HKLF 4
REM  C814BSN in I2/a
REM wR2 = 0.1484, GooF = S = 1.101, Restrained GooF = 1.101 for all data
REM R1 = 0.0560 for 930 Fo > 4sig(Fo) and 0.0721 for all 1144 data
REM 64 parameters refined using 0 restraints
END
WGHT      0.0748     11.7749
REM Highest difference peak  1.042,  deepest hole -1.750,  1-sigma level  0.213
Q1    1   0.1702  0.6213  0.4204  11.00000  0.05    1.04
Q2    1   0.2183  0.4998  0.3990  11.00000  0.05    0.95
Q3    1   0.1159  0.6166  0.2628  11.00000  0.05    0.87
Q4    1   0.1807  0.5342  0.3126  11.00000  0.05    0.85
Q5    1   0.1516  0.4495  0.3623  11.00000  0.05    0.76
Q6    1   0.1074  0.7259  0.3656  11.00000  0.05    0.74
Q7    1   0.1808  0.7098  0.3187  11.00000  0.05    0.70
Q8    1   0.0785  0.8537  0.3654  11.00000  0.05    0.69
Q9    1   0.0799  0.4783  0.2918  11.00000  0.05    0.69
Q10   1   0.0294  0.6306  0.3436  11.00000  0.05    0.68
;
_shelx_res_checksum     34183
data_global
_journal_date_recd_electronic     2026-01-20
_journal_date_accepted     2026-01-22
_journal_name_full     'IUCrData'
_journal_year     2026
_journal_volume     11
_journal_issue      1
_journal_page_first     0
_journal_page_last     0
_journal_paper_category     HO
_journal_paper_doi     10.1107/S2414314626000635
_journal_coeditor_code     BT4196
_publ_contact_author_name     'Heiner Detert'
_publ_contact_author_address
;
University Mainz
Duesbergweg 10-14
55099 Mainz
Germany
;
_publ_contact_author_email     detert@uni-mainz.de
_publ_contact_author_fax            .0000000
_publ_contact_author_phone            .0000000
_publ_section_title
;\
3,14-Diselena-4,5,12,13-tetraazatricyclo[9.3.0.0^2,6^]tetradeca-1(11),2(6),4,\
12-tetraene
;
loop_
    _publ_author_name
    _publ_author_address
    'Detert, Heiner'
;
University Mainz
Duesbergweg 10-14
55099 Mainz
Germany
;
    'Schollmeyer, Dieter'
;
University Mainz
Duesbergweg 10-14
55099 Mainz
Germany
;
_publ_section_synopsis
;
A third isomer of cycloocteno-1,2,3-bisselenadiazole is reported. The molecule
is located on a twofold rotation axis and the eight-membered ring adopts a
twist-chair conformation with planar heterocycles.
;
