# Supplementary material for: 3,14-Diselena-4,5,12,13-tetra­aza­tri­cyclo­[9.3.0.02,6]tetra­deca-1(11),2(6),4,12-tetra­ene
Source: IUCrdata. 2026 Jan 27;11(Pt 1):x260063. doi: 10.1107/S2414314626000635 (PMC12874243; doi:10.1107/S2414314626000635)
Supplement: Supplementary file 2 [file x-11-x260063-Isup2.hkl]

data_I                                                                          
_shelx_title ' C814BSN in I2/a'                                                 
_shelx_refln_list_code          4                                               
_shelx_F_calc_maximum      294.80                                               
_exptl_crystal_F_000       608.00                                               
_reflns_d_resolution_high  0.7545                                               
                                                                                
loop_                                                                           
 _space_group_symop_operation_xyz                                               
 'x, y, z'                                                                      
 '-x+1/2, y, -z'                                                                
 'x+1/2, y+1/2, z+1/2'                                                          
 '-x+1, y+1/2, -z+1/2'                                                          
 '-x, -y, -z'                                                                   
 'x-1/2, -y, z'                                                                 
 '-x+1/2, -y+1/2, -z+1/2'                                                       
 'x, -y+1/2, z+1/2'                                                             
                                                                                
_cell_length_a    11.7462                                                       
_cell_length_b     8.1617                                                       
_cell_length_c    10.0922                                                       
_cell_angle_alpha  90.000                                                       
_cell_angle_beta   97.121                                                       
_cell_angle_gamma  90.000                                                       
                                                                                
_shelx_F_squared_multiplier     1.000                                           
                                                                                
loop_                                                                           
 _refln_index_h                                                                 
 _refln_index_k                                                                 
 _refln_index_l                                                                 
 _refln_F_squared_calc                                                          
 _refln_F_squared_meas                                                          
 _refln_F_squared_sigma                                                         
 _refln_observed_status                                                         
   2   0   0        115.90        130.48        11.37 o                         
   4   0   0      33174.48      32437.07        89.24 o                         
   6   0   0      28099.92      27826.77       107.02 o                         
   8   0   0      12476.46      12267.58        93.30 o                         
  10   0   0       2435.15       2657.61        68.40 o                         
  12   0   0        669.32        440.71        73.36 o                         
  14   0   0       1826.30       2245.62       332.65 o                         
   1   1   0       2605.91       2842.95        13.99 o                         
   3   1   0        235.22        219.86        55.90 o                         
   5   1   0      10902.98      10841.23        56.22 o                         
   7   1   0          0.19        -22.28        22.28 o                         
   9   1   0       3798.03       3777.37        48.05 o                         
  11   1   0       1830.79       1898.25       313.84 o                         
  13   1   0       1221.69        806.46        60.10 o                         
  15   1   0        592.46        626.75        82.88 o                         
   0   2   0       6395.89       6287.72       310.32 o                         
   2   2   0        346.43        458.40         9.95 o                         
   4   2   0       1236.62       1327.45        15.67 o                         
   6   2   0       2450.51       2587.22       103.77 o                         
   8   2   0        185.24        276.26        27.40 o                         
  10   2   0         69.76        120.19        42.21 o                         
  12   2   0         57.35        125.76        41.58 o                         
  14   2   0         42.78         20.92        74.62 o                         
   1   3   0       9866.23       8390.97        31.17 o                         
   3   3   0       6908.25       6917.28       114.10 o                         
   5   3   0      16342.82      16410.92       151.51 o                         
   7   3   0       1017.00       1074.17        27.07 o                         
   9   3   0       7798.85       9306.75       390.36 o                         
  11   3   0        747.93        943.46       179.21 o                         
  13   3   0       1674.38       1937.66        98.78 o                         
   0   4   0      26288.21      22162.05      2658.38 o                         
   2   4   0        329.07        235.61        14.48 o                         
   4   4   0      21068.01      20155.89       298.90 o                         
   6   4   0       3590.70       3931.98       189.09 o                         
   8   4   0       6167.86       7006.38        92.36 o                         
  10   4   0       5420.15       5339.01       105.63 o                         
  12   4   0        491.17        532.88       112.18 o                         
  14   4   0       1404.08       1072.01        82.05 o                         
   1   5   0       5271.32       4925.08       212.37 o                         
   3   5   0         10.53        -25.99        25.99 o                         
   5   5   0       4533.96       5176.32       106.79 o                         
   7   5   0        482.85        449.11        36.95 o                         
   9   5   0        285.61        343.02       113.29 o                         
  11   5   0        426.24        565.30        64.47 o                         
  13   5   0        306.07        297.77        73.32 o                         
   0   6   0        117.44        125.63        22.42 o                         
   2   6   0        888.36        887.21        26.56 o                         
   4   6   0        867.40        958.46        23.08 o                         
   6   6   0          5.74         20.50        20.00 o                         
   8   6   0         37.97         68.41        21.30 o                         
  10   6   0        586.66        508.28        99.66 o                         
  12   6   0         26.92        -29.42        42.48 o                         
   1   7   0      10945.36      12725.72       265.16 o                         
   3   7   0       2376.39       2583.44        47.28 o                         
   5   7   0       8196.49       9348.90       149.52 o                         
   7   7   0         19.13         84.28        26.23 o                         
   9   7   0       2337.26       2593.44        34.80 o                         
  11   7   0          4.09         43.73        67.77 o                         
   0   8   0       5133.35       6173.00        73.63 o                         
   2   8   0          4.90        -30.74        30.74 o                         
   4   8   0       1780.88       2124.79       367.34 o                         
   6   8   0       1983.20       2329.63       179.96 o                         
   8   8   0       1227.46       1692.83        30.60 o                         
  10   8   0       1320.43        569.65       304.95 o                         
   1   9   0        188.06        142.72        33.85 o                         
   3   9   0        196.17        209.09        38.33 o                         
   5   9   0        577.62        659.69        43.76 o                         
   7   9   0        160.72        154.73        26.26 o                         
   0  10   0        278.68        179.84        59.01 o                         
   2  10   0          1.87        -37.70        37.70 o                         
   4  10   0        557.34        593.26        35.12 o                         
 -14   1   1        502.25        294.87        67.14 o                         
 -12   1   1        497.22        403.75        72.73 o                         
 -10   1   1       3997.30       4487.70        99.03 o                         
  -8   1   1        565.65        696.98        30.63 o                         
  -6   1   1      12896.80      12322.23        82.32 o                         
  -4   1   1          3.48         36.77        16.51 o                         
  -2   1   1      23135.08      24166.45       231.17 o                         
   0   1   1      15100.60      15472.28       961.46 o                         
   2   1   1      32093.21      27591.91       270.66 o                         
   4   1   1       6028.90       6133.87       177.99 o                         
   6   1   1        828.13        803.31        39.30 o                         
   8   1   1      11732.95      13159.55       787.77 o                         
  10   1   1        455.63        583.98        53.29 o                         
  12   1   1       1575.16       1818.64       176.52 o                         
  14   1   1        428.35        596.83        54.62 o                         
 -15   2   1       1164.15        831.03        77.71 o                         
 -13   2   1         10.17          5.07        54.83 o                         
 -11   2   1       8807.09       9431.99      1338.51 o                         
  -9   2   1        864.29        822.57        55.00 o                         
  -7   2   1       9611.00      10150.79       155.29 o                         
  -5   2   1      23576.03      22572.50       219.95 o                         
  -3   2   1      17541.19      17658.39       370.60 o                         
  -1   2   1      25782.66      23539.83       453.61 o                         
   1   2   1        284.59        304.32         8.66 o                         
   3   2   1      45361.14      40786.93       367.60 o                         
   5   2   1       2058.99       2187.99        24.23 o                         
   7   2   1      10975.64      12279.56       428.03 o                         
   9   2   1       5815.20       6934.70       689.08 o                         
  11   2   1       1395.41       1627.71        62.71 o                         
  13   2   1       2868.65       2709.91        94.97 o                         
 -14   3   1        106.81         34.75        65.35 o                         
 -12   3   1        895.23       1305.56        85.00 o                         
 -10   3   1       2235.69       2699.96       453.12 o                         
  -8   3   1        487.57        536.91        30.80 o                         
  -6   3   1       9765.93      10146.27       200.41 o                         
  -4   3   1        253.60        255.40        27.61 o                         
  -2   3   1      14085.56      13163.15       139.33 o                         
   0   3   1       6173.62       5786.88        55.62 o                         
   2   3   1      10819.09       9694.44        76.77 o                         
   4   3   1       6296.89       6287.34        69.75 o                         
   6   3   1        926.13        982.46       152.27 o                         
   8   3   1       4416.60       5197.86       364.10 o                         
  10   3   1         10.59        -31.24        37.60 o                         
  12   3   1        776.16        517.08        79.52 o                         
  14   3   1         37.97        -52.10        52.10 o                         
 -13   4   1         10.09         56.41        55.47 o                         
 -11   4   1        258.15        229.42        48.13 o                         
  -9   4   1        172.80        129.94        32.17 o                         
  -7   4   1        518.46        418.73        32.69 o                         
  -5   4   1        688.52        637.39        26.12 o                         
  -3   4   1        260.86        242.96        15.62 o                         
  -1   4   1       1280.72       1298.23        21.57 o                         
   1   4   1        446.09        469.62        22.19 o                         
   3   4   1       1465.03       1303.29        38.89 o                         
   5   4   1         24.42         56.88        11.42 o                         
   7   4   1        608.02        623.83        26.13 o                         
   9   4   1         31.62        132.72        64.52 o                         
  11   4   1        113.20        128.65        42.96 o                         
  13   4   1          4.01        -46.28        61.53 o                         
 -12   5   1        789.58        666.11       129.08 o                         
 -10   5   1       2805.47       3235.38       101.24 o                         
  -8   5   1        400.53        525.33        57.12 o                         
  -6   5   1       9566.84      11093.08       286.45 o                         
  -4   5   1        548.68        642.49        22.14 o                         
  -2   5   1      13472.20      13478.98       263.80 o                         
   0   5   1       5742.49       5541.05        86.40 o                         
   2   5   1       5778.54       5116.70       217.41 o                         
   4   5   1       9904.20      10432.21       390.90 o                         
   6   5   1       1049.98       1161.40        18.30 o                         
   8   5   1       5057.31       5778.03        61.13 o                         
  10   5   1         41.55        -14.58        65.33 o                         
  12   5   1       2044.73       1599.06       252.52 o                         
 -11   6   1       2718.42       2049.71       114.85 o                         
  -9   6   1        458.74        520.84        26.88 o                         
  -7   6   1       4644.72       5494.12       149.97 o                         
  -5   6   1       5114.40       6004.34       264.75 o                         
  -3   6   1       5207.98       5022.00       311.72 o                         
  -1   6   1      11593.99      11828.74        54.79 o                         
   1   6   1        326.27        378.75        22.66 o                         
   3   6   1      11872.45      13033.63       179.57 o                         
   5   6   1        649.54        621.91        17.24 o                         
   7   6   1       4890.41       5998.75        28.51 o                         
   9   6   1       1344.24       1471.00        37.19 o                         
  11   6   1        633.47        719.70        36.70 o                         
 -10   7   1        423.84        346.45        46.92 o                         
  -8   7   1         42.81         60.41        31.45 o                         
  -6   7   1       1197.30       1452.27       100.48 o                         
  -4   7   1         49.70         51.88        77.33 o                         
  -2   7   1        982.85       1113.73        59.60 o                         
   0   7   1       1450.69       1275.54        77.83 o                         
   2   7   1       1986.66       1913.34        48.47 o                         
   4   7   1        698.53        516.40        39.93 o                         
   6   7   1          1.51        -26.21        26.21 o                         
   8   7   1       1873.60       1763.63        87.26 o                         
  10   7   1         28.11         35.64        98.18 o                         
  -9   8   1        334.83        354.68        36.85 o                         
  -7   8   1        353.36        171.63        46.20 o                         
  -5   8   1        161.34        193.65        29.99 o                         
  -3   8   1          9.58         48.62        33.72 o                         
  -1   8   1       1816.52       2061.44       162.96 o                         
   1   8   1        205.84        204.66        28.22 o                         
   3   8   1        783.55        935.86       297.64 o                         
   5   8   1         59.82         94.75        62.80 o                         
   7   8   1        927.27       1065.14       122.81 o                         
   9   8   1         23.63       -122.99       129.49 o                         
  -8   9   1        145.39         97.97        25.29 o                         
  -6   9   1       2636.79       1884.54       278.02 o                         
  -4   9   1         77.72         83.91        33.76 o                         
  -2   9   1       2979.06       3589.50       186.97 o                         
   0   9   1        970.60       1050.36        48.82 o                         
   2   9   1       1895.99       2210.67       153.22 o                         
   4   9   1       1934.99       2142.40       370.51 o                         
   6   9   1        196.38        173.02        64.52 o                         
   8   9   1       1763.43       1657.53       146.99 o                         
  -5  10   1       1367.46        755.17       252.88 o                         
  -3  10   1        935.79       1113.93        45.75 o                         
  -1  10   1       1953.45       2059.06       128.54 o                         
   1  10   1          0.56        -34.26        34.26 o                         
   3  10   1       2423.86       2601.25       421.08 o                         
   5  10   1         78.47         59.05        68.94 o                         
 -14   0   2       1407.76        931.95        96.01 o                         
 -12   0   2       1408.90       1549.25        76.88 o                         
 -10   0   2         48.82         49.63        54.23 o                         
  -8   0   2      23851.81      23941.33       126.96 o                         
  -6   0   2       2485.05       2288.49        29.29 o                         
  -4   0   2       6146.64       5561.08        75.21 o                         
  -2   0   2      86906.64      88563.49      1674.77 o                         
   0   0   2        108.18        174.67        22.69 o                         
   2   0   2      27616.02      24737.72       505.14 o                         
   4   0   2       4008.50       4166.17        45.21 o                         
   6   0   2      16053.04      14570.93        95.02 o                         
   8   0   2       1592.77       1795.80       304.05 o                         
  10   0   2       7625.82       8225.51       523.64 o                         
  12   0   2       2129.19       2451.10       415.08 o                         
  14   0   2        813.07        609.19       123.98 o                         
 -15   1   2        342.45        199.28        70.46 o                         
 -13   1   2       1494.18       1628.38       138.60 o                         
 -11   1   2       3677.29       3832.08       359.00 o                         
  -9   1   2       3155.48       3336.83       370.28 o                         
  -7   1   2       9597.75       9963.28        43.79 o                         
  -5   1   2        444.05        466.50        18.84 o                         
  -3   1   2      43047.55      42368.43       191.95 o                         
  -1   1   2       2660.23       2843.90        23.83 o                         
   1   1   2      25261.28      23538.44       158.00 o                         
   3   1   2       6583.40       5814.84       213.14 o                         
   5   1   2      11830.55      11745.23       137.34 o                         
   7   1   2       3338.44       3296.57        39.75 o                         
   9   1   2        136.06        196.30        35.64 o                         
  11   1   2       1857.23       1992.66        59.92 o                         
  13   1   2          6.79        -22.46        45.43 o                         
 -14   2   2          7.37          1.12       181.55 o                         
 -12   2   2         15.08        -26.62        47.24 o                         
 -10   2   2          3.01          8.22        40.36 o                         
  -8   2   2       3252.06       3692.78        40.70 o                         
  -6   2   2         67.48         64.79        21.26 o                         
  -4   2   2        925.76        981.44        20.58 o                         
  -2   2   2      11318.09      11341.54       113.16 o                         
   0   2   2        374.16        310.75         9.80 o                         
   2   2   2        618.91        683.98        19.70 o                         
   4   2   2        179.43        166.66        14.53 o                         
   6   2   2          1.85         55.89        19.81 o                         
   8   2   2       1059.25       1123.50        30.87 o                         
  10   2   2         39.54        -34.19        34.19 o                         
  12   2   2          1.34          9.16        36.36 o                         
  14   2   2         86.45        189.02        53.08 o                         
 -13   3   2       1491.50       1645.53       196.08 o                         
 -11   3   2       2602.29       2722.51       493.18 o                         
  -9   3   2       1221.51       1471.90        32.91 o                         
  -7   3   2       5590.64       5852.01       148.44 o                         
  -5   3   2         41.59          2.82        19.72 o                         
  -3   3   2      15930.93      14873.36       112.12 o                         
  -1   3   2        173.95        270.82        93.17 o                         
   1   3   2      17663.73      16253.87       218.10 o                         
   3   3   2       9603.55       7869.00       568.80 o                         
   5   3   2       9052.91       8639.36        95.38 o                         
   7   3   2       8215.23       9212.05       775.89 o                         
   9   3   2         34.93         70.80        25.45 o                         
  11   3   2       2989.80       3313.21        85.23 o                         
  13   3   2         40.98         -8.24        46.49 o                         
 -14   4   2        212.85        224.85        65.86 o                         
 -12   4   2       3262.91       4162.38       653.37 o                         
 -10   4   2        113.87        112.16        37.29 o                         
  -8   4   2       6838.57       8149.66       297.82 o                         
  -6   4   2       3765.10       3810.77        41.24 o                         
  -4   4   2      12022.79      11736.93       542.99 o                         
  -2   4   2       9826.38       8865.11        97.45 o                         
   0   4   2       3737.72       3379.15        73.95 o                         
   2   4   2      33581.86      30997.27       561.38 o                         
   4   4   2        370.39        284.42       115.28 o                         
   6   4   2      12738.25      12593.80       302.11 o                         
   8   4   2       3328.00       3762.14        60.19 o                         
  10   4   2       4024.81       4787.72       119.97 o                         
  12   4   2       1045.92        868.02       152.54 o                         
 -13   5   2        477.24        419.30        60.57 o                         
 -11   5   2        502.65        676.30        32.90 o                         
  -9   5   2       2727.37       3231.34        40.06 o                         
  -7   5   2       3935.94       4753.76        71.33 o                         
  -5   5   2        224.59        315.24        31.74 o                         
  -3   5   2      13413.11      14190.42        57.00 o                         
  -1   5   2        311.93        319.66        21.75 o                         
   1   5   2       2001.79       1640.06        34.96 o                         
   3   5   2       1592.89       1472.70        15.98 o                         
   5   5   2       1225.12       1012.44        70.29 o                         
   7   5   2        235.91        238.75        61.00 o                         
   9   5   2        268.31        250.97        24.90 o                         
  11   5   2        702.80        641.88        37.15 o                         
  13   5   2          1.20         47.75        85.41 o                         
 -12   6   2        885.21        971.45        72.96 o                         
 -10   6   2          1.02         37.77        36.72 o                         
  -8   6   2        533.78        678.62        46.84 o                         
  -6   6   2        919.51        962.46       140.77 o                         
  -4   6   2       2858.75       3256.50       219.45 o                         
  -2   6   2        257.79        289.42        30.25 o                         
   0   6   2        591.15        561.78        22.19 o                         
   2   6   2       1359.84       1249.75        41.93 o                         
   4   6   2        597.03        497.01        48.94 o                         
   6   6   2        394.56        454.06        82.75 o                         
   8   6   2         15.69        -27.52        91.59 o                         
  10   6   2        151.93          5.78       121.64 o                         
  12   6   2          9.50        133.46       141.94 o                         
 -11   7   2        204.39        217.23       130.75 o                         
  -9   7   2       1164.44       1341.62        89.33 o                         
  -7   7   2       3814.61       4627.21       246.70 o                         
  -5   7   2         51.22         54.85        29.91 o                         
  -3   7   2       7307.21       8496.09        72.88 o                         
  -1   7   2       2796.89       3258.95        41.84 o                         
   1   7   2       3758.84       4194.22        37.39 o                         
   3   7   2       3309.37       2796.35       110.54 o                         
   5   7   2        866.20        885.84        85.90 o                         
   7   7   2       2669.76       2227.91       115.41 o                         
   9   7   2        465.20        354.08       119.29 o                         
  11   7   2       1589.24       1380.87       169.37 o                         
 -10   8   2        254.04        286.03        31.39 o                         
  -8   8   2       3932.34       4468.12       265.55 o                         
  -6   8   2        501.00        472.28        52.26 o                         
  -4   8   2       2959.94       3024.02        77.02 o                         
  -2   8   2       4053.91       3813.84       119.70 o                         
   0   8   2       3263.19       3627.29        97.14 o                         
   2   8   2       5256.44       6452.14       204.65 o                         
   4   8   2         87.59         81.47        15.90 o                         
   6   8   2       3734.75       2668.62       128.59 o                         
   8   8   2        298.73         84.91       124.43 o                         
  -7   9   2          4.95          5.66        34.14 o                         
  -5   9   2          3.32          9.04        78.37 o                         
  -3   9   2        327.32        188.16        47.98 o                         
  -1   9   2        100.80         21.51        38.66 o                         
   1   9   2        147.02         72.79        37.49 o                         
   3   9   2        654.01        552.01       127.91 o                         
   5   9   2        298.30        269.44       104.31 o                         
   7   9   2        344.93        158.99       117.85 o                         
  -4  10   2        127.12        139.53        43.83 o                         
  -2  10   2        140.58         80.11        48.63 o                         
   0  10   2        436.00        238.93        84.23 o                         
   2  10   2        414.48        367.01        27.78 o                         
   4  10   2          0.20         95.02        98.00 o                         
 -14   1   3       1134.12       1072.21        67.71 o                         
 -12   1   3         50.99         81.54        78.23 o                         
 -10   1   3       2099.80       2255.55        44.02 o                         
  -8   1   3       6749.47       6668.64       234.84 o                         
  -6   1   3       8596.37       8618.06       260.06 o                         
  -4   1   3      10986.67      10262.31        83.66 o                         
  -2   1   3       3442.67       3551.71        49.89 o                         
   0   1   3      48510.92      46393.09       565.07 o                         
   2   1   3        979.43        913.76        24.32 o                         
   4   1   3       5763.46       5032.22        49.49 o                         
   6   1   3       9732.40      10005.60       454.43 o                         
   8   1   3       3730.46       3147.23        66.10 o                         
  10   1   3       2729.47       3147.55       280.14 o                         
  12   1   3         18.16         19.11        39.61 o                         
  14   1   3       1182.43       1137.69        80.12 o                         
 -15   2   3        583.11        337.41       100.66 o                         
 -13   2   3       4518.99       4530.55       546.42 o                         
 -11   2   3        611.23        515.80        45.96 o                         
  -9   2   3      13017.81      14294.38       138.60 o                         
  -7   2   3        601.81        705.73        33.40 o                         
  -5   2   3      27301.38      27429.91        74.76 o                         
  -3   2   3       9159.76       8475.42        70.76 o                         
  -1   2   3      35266.64      32623.06       672.48 o                         
   1   2   3      15026.68      12859.01       103.81 o                         
   3   2   3       3188.52       2721.88        31.85 o                         
   5   2   3      22565.97      23665.59        85.76 o                         
   7   2   3        117.46         62.71        19.40 o                         
   9   2   3       4073.73       4576.82        82.93 o                         
  11   2   3       1074.33       1098.74        52.77 o                         
  13   2   3        980.94       1138.38       145.12 o                         
 -14   3   3       1018.28       1072.99       281.99 o                         
 -12   3   3        158.41        134.91        75.57 o                         
 -10   3   3        951.10       1224.70        47.48 o                         
  -8   3   3       3390.84       3657.05        42.94 o                         
  -6   3   3        543.55        561.74        28.20 o                         
  -4   3   3       5815.77       5677.06        58.38 o                         
  -2   3   3        668.16        741.19        37.40 o                         
   0   3   3       9619.65       8707.09        42.29 o                         
   2   3   3       4370.78       4089.59       282.08 o                         
   4   3   3       7837.06       7245.67       279.73 o                         
   6   3   3       3327.79       3731.57        31.40 o                         
   8   3   3        626.80        735.66        28.76 o                         
  10   3   3       3491.91       3414.94       326.83 o                         
  12   3   3        252.86        245.21        38.57 o                         
 -13   4   3        132.14         52.71        59.72 o                         
 -11   4   3         36.75         46.13        37.58 o                         
  -9   4   3         89.77         60.00        29.32 o                         
  -7   4   3        569.77        600.06        81.07 o                         
  -5   4   3         61.09          1.38        30.14 o                         
  -3   4   3        400.20        364.62        32.39 o                         
  -1   4   3         22.44         11.65        14.10 o                         
   1   4   3       2709.52       2688.50        20.69 o                         
   3   4   3        121.16        146.13        33.12 o                         
   5   4   3       1092.46       1093.07        67.41 o                         
   7   4   3        138.05        -16.33        65.42 o                         
   9   4   3        795.23        673.59        44.80 o                         
  11   4   3          4.27         96.91        39.89 o                         
  13   4   3        161.64        197.96        40.12 o                         
 -12   5   3        542.80        616.42        57.53 o                         
 -10   5   3       3372.23       3956.23        65.25 o                         
  -8   5   3       3807.45       3870.59       109.86 o                         
  -6   5   3       2481.58       2926.05       105.53 o                         
  -4   5   3      12037.07      12857.42       151.13 o                         
  -2   5   3        919.54       1009.58        31.31 o                         
   0   5   3      10579.05      11278.69        51.51 o                         
   2   5   3        916.47        919.51        16.12 o                         
   4   5   3       8604.08       7694.46       722.83 o                         
   6   5   3       1210.89       1179.92        66.14 o                         
   8   5   3        851.94       1010.27        92.94 o                         
  10   5   3       2093.03       1736.85       125.52 o                         
  12   5   3        112.18         60.97        49.67 o                         
 -11   6   3        216.82        214.20        37.35 o                         
  -9   6   3       4320.42       5274.21       110.88 o                         
  -7   6   3        100.43         58.95        52.97 o                         
  -5   6   3       8495.61       9676.25       494.53 o                         
  -3   6   3       5980.09       5934.99       148.17 o                         
  -1   6   3       7520.62       8400.97       158.62 o                         
   1   6   3       8442.88       8692.86        66.60 o                         
   3   6   3        408.20        364.53        40.56 o                         
   5   6   3       9679.26       7515.61       130.75 o                         
   7   6   3          3.87          7.58        84.91 o                         
   9   6   3       2631.98       2627.02       136.07 o                         
  11   6   3        567.80        458.58       134.45 o                         
 -10   7   3        147.05        176.96        37.31 o                         
  -8   7   3        662.86        828.04        55.73 o                         
  -6   7   3       1024.61       1100.36        56.80 o                         
  -4   7   3        236.11        236.30        34.18 o                         
  -2   7   3         83.04         67.18        23.78 o                         
   0   7   3       3142.77       3613.35       184.94 o                         
   2   7   3         16.40        -29.24        48.83 o                         
   4   7   3        307.52        178.66        54.73 o                         
   6   7   3       1284.90       1081.20        98.72 o                         
   8   7   3        164.63        194.37        89.06 o                         
  10   7   3        259.29        147.44       132.83 o                         
  -9   8   3        286.91        317.04        70.56 o                         
  -7   8   3          2.95         79.21        36.13 o                         
  -5   8   3        500.92        542.31        52.71 o                         
  -3   8   3        357.49        454.40        49.00 o                         
  -1   8   3        282.97        266.16        30.72 o                         
   1   8   3       1065.46       1031.23        64.20 o                         
   3   8   3         60.99         -6.03        50.91 o                         
   5   8   3        555.80        689.49        95.92 o                         
   7   8   3         40.41        280.72       104.67 o                         
   9   8   3        470.02        413.19       140.50 o                         
  -8   9   3       1319.77       1289.06       196.76 o                         
  -6   9   3        748.79        542.08        64.72 o                         
  -4   9   3       2613.21       3347.95       263.98 o                         
  -2   9   3        143.17        160.81        35.48 o                         
   0   9   3       4232.30       5199.49       485.26 o                         
   2   9   3         37.93         -1.62        15.97 o                         
   4   9   3       1867.42       2158.07       109.09 o                         
   6   9   3        705.35        512.36       118.84 o                         
  -3  10   3        746.70        815.19       145.01 o                         
  -1  10   3        538.64        486.62        33.82 o                         
   1  10   3       1603.62       1655.64       154.09 o                         
   3  10   3         76.66         94.48        89.87 o                         
 -14   0   4       1281.05       1038.97        94.03 o                         
 -12   0   4       3222.19       2816.88        89.96 o                         
 -10   0   4      13528.71      12541.81       120.10 o                         
  -8   0   4        583.30        638.44        35.06 o                         
  -6   0   4      27416.72      26601.72        84.18 o                         
  -4   0   4       1777.45       1726.04        85.59 o                         
  -2   0   4      14194.77      12669.06       202.80 o                         
   0   0   4       8104.60       7573.94       154.21 o                         
   2   0   4      19847.86      18585.17       427.17 o                         
   4   0   4       7363.27       6310.17       226.63 o                         
   6   0   4       1427.26       1439.98        40.97 o                         
   8   0   4      13934.84      12753.32       115.32 o                         
  10   0   4         77.80        106.48        58.38 o                         
  12   0   4       2130.93       2561.25       634.63 o                         
  14   0   4        885.14       1010.41        88.97 o                         
 -15   1   4        306.92        274.88       154.66 o                         
 -13   1   4        193.87         99.48        48.94 o                         
 -11   1   4       2301.49       2478.18       105.33 o                         
  -9   1   4        852.30        884.12        39.34 o                         
  -7   1   4       2154.30       2116.24        27.20 o                         
  -5   1   4      11378.94      10845.06        52.78 o                         
  -3   1   4       3345.41       3099.53        28.97 o                         
  -1   1   4      20096.47      18939.56       359.86 o                         
   1   1   4        427.59        401.36        11.52 o                         
   3   1   4      15571.92      14637.75       161.63 o                         
   5   1   4       2724.90       2819.41        37.17 o                         
   7   1   4       4303.37       4657.46       368.66 o                         
   9   1   4       1407.00       1267.48        43.14 o                         
  11   1   4        323.52        341.39        40.48 o                         
  13   1   4        840.46        641.37        87.17 o                         
 -14   2   4         22.90        132.08       109.73 o                         
 -12   2   4          6.01         28.52        36.06 o                         
 -10   2   4        684.24        698.68        43.97 o                         
  -8   2   4         75.19        200.78        34.53 o                         
  -6   2   4         21.32         30.16        29.33 o                         
  -4   2   4       2624.90       2789.47        23.43 o                         
  -2   2   4         46.98        106.82        17.55 o                         
   0   2   4        410.05        491.96        11.90 o                         
   2   2   4         16.53         50.71        16.15 o                         
   4   2   4         96.56        139.64        71.56 o                         
   6   2   4        830.30        987.81        52.61 o                         
   8   2   4        598.26        660.91        32.93 o                         
  10   2   4          0.48         34.17        37.23 o                         
  12   2   4        113.60         41.21        50.13 o                         
 -13   3   4        194.94        283.01       106.48 o                         
 -11   3   4       3243.59       3857.32       263.49 o                         
  -9   3   4        680.30        730.23        38.27 o                         
  -7   3   4       5517.59       5933.87        50.81 o                         
  -5   3   4       9361.97       9937.79        56.14 o                         
  -3   3   4       7933.83       7883.64        48.59 o                         
  -1   3   4      21853.29      21816.76       129.08 o                         
   1   3   4         75.38         62.30        12.90 o                         
   3   3   4      15339.40      15481.77       908.58 o                         
   5   3   4       2297.12       2079.50       252.03 o                         
   7   3   4       2773.04       2924.17       135.31 o                         
   9   3   4       1207.34       1236.91        36.56 o                         
  11   3   4        404.64        363.37        75.39 o                         
  13   3   4        572.04        490.04        61.77 o                         
 -14   4   4       1156.26       1062.34        91.23 o                         
 -12   4   4       1574.65       1758.39       325.57 o                         
 -10   4   4       3266.87       3860.76        53.48 o                         
  -8   4   4        208.91        218.80        37.24 o                         
  -6   4   4      17858.02      18295.22       594.36 o                         
  -4   4   4         12.60        -15.79        39.81 o                         
  -2   4   4      13640.76      12962.94       152.54 o                         
   0   4   4      14439.46      12509.49       573.22 o                         
   2   4   4      10101.61       9463.30       928.07 o                         
   4   4   4       9541.51       8320.80      1191.74 o                         
   6   4   4         17.70        -19.29        45.43 o                         
   8   4   4       6016.16        284.57      2667.81 o                         
  10   4   4         67.16         47.17        20.87 o                         
  12   4   4       1284.97       1138.09        61.18 o                         
 -13   5   4         12.61        108.40        64.60 o                         
 -11   5   4       1597.49       2224.17       139.32 o                         
  -9   5   4        937.50        935.76        65.87 o                         
  -7   5   4        593.24        885.19        40.43 o                         
  -5   5   4       4548.02       5140.52       154.16 o                         
  -3   5   4         21.22         25.84        28.26 o                         
  -1   5   4       3064.06       3104.61        31.14 o                         
   1   5   4         42.29         11.62        10.60 o                         
   3   5   4       2691.51       2542.57       197.84 o                         
   5   5   4        303.23        362.75        39.44 o                         
   7   5   4       2942.18       2720.87       100.88 o                         
   9   5   4        597.02        832.42        96.91 o                         
  11   5   4         31.20        108.10       109.73 o                         
 -12   6   4          0.77        -43.71        43.71 o                         
 -10   6   4        188.43        347.90        42.17 o                         
  -8   6   4         93.35        113.54        37.59 o                         
  -6   6   4        720.70        847.19        39.93 o                         
  -4   6   4        411.90        310.61        50.87 o                         
  -2   6   4        999.72       1057.05        84.01 o                         
   0   6   4        565.78        549.91        22.00 o                         
   2   6   4        339.10        414.93        86.36 o                         
   4   6   4       1084.05        806.47        90.15 o                         
   6   6   4        262.77        224.42        68.67 o                         
   8   6   4        255.35        433.49        97.09 o                         
  10   6   4          1.18        -26.53       111.89 o                         
 -11   7   4       2702.76       3149.05       144.47 o                         
  -9   7   4       1190.52       1417.35       336.84 o                         
  -7   7   4       2877.09       3354.54       447.12 o                         
  -5   7   4       3428.59       4751.60        98.54 o                         
  -3   7   4        572.37        472.12        32.31 o                         
  -1   7   4       4487.89       5283.95       109.91 o                         
   1   7   4        306.79        291.63        14.23 o                         
   3   7   4       3628.57       3215.59        67.92 o                         
   5   7   4        211.68        343.55       118.34 o                         
   7   7   4       2877.85       2473.44       126.42 o                         
   9   7   4        870.87        436.92       122.72 o                         
  -8   8   4         52.22         12.04        41.06 o                         
  -6   8   4       3037.73       3261.96       259.16 o                         
  -4   8   4        314.98        335.72        53.74 o                         
  -2   8   4       4035.74       4345.70        67.72 o                         
   0   8   4       3406.08       3591.74        33.19 o                         
   2   8   4       1678.79       1607.84       217.15 o                         
   4   8   4       3327.96       2393.71       327.06 o                         
   6   8   4          5.97       -100.70       100.70 o                         
   8   8   4       1751.08       2096.80       143.02 o                         
  -7   9   4        212.95        212.64        63.24 o                         
  -5   9   4        383.16        341.22        48.47 o                         
  -3   9   4        658.11        536.47        63.39 o                         
  -1   9   4        561.69        466.50        34.87 o                         
   1   9   4         16.99        -22.59        22.59 o                         
   3   9   4        479.08        571.19        67.29 o                         
   5   9   4        102.18         94.21       104.49 o                         
  -2  10   4       1331.27       1214.76       178.53 o                         
   0  10   4        163.91        130.59        22.74 o                         
   2  10   4        163.96         14.12        64.43 o                         
 -14   1   5        736.17        602.54        89.83 o                         
 -12   1   5       2769.66       2316.56        64.59 o                         
 -10   1   5        287.96        304.62        41.23 o                         
  -8   1   5      11850.02      11179.68        80.26 o                         
  -6   1   5       2436.36       2135.04        81.88 o                         
  -4   1   5       3017.12       2865.33        32.95 o                         
  -2   1   5      12746.27      11420.06        58.96 o                         
   0   1   5       2193.22       2024.32        22.83 o                         
   2   1   5       5663.13       5450.72        32.55 o                         
   4   1   5        192.70        182.44        16.21 o                         
   6   1   5       5742.36       6235.96        46.31 o                         
   8   1   5        739.33        785.59       136.03 o                         
  10   1   5        898.00        843.45        56.08 o                         
  12   1   5        910.38       1086.03        58.47 o                         
 -13   2   5        809.09        667.38       182.28 o                         
 -11   2   5       5020.15       5414.38        67.31 o                         
  -9   2   5       1812.23       1680.28        67.68 o                         
  -7   2   5      11902.74      11867.10       141.44 o                         
  -5   2   5        469.02        566.33        24.33 o                         
  -3   2   5      39251.23      37059.13       134.07 o                         
  -1   2   5       3684.59       3352.84        43.79 o                         
   1   2   5      20296.23      19643.31        47.66 o                         
   3   2   5      16433.30      16767.49        70.85 o                         
   5   2   5       7125.71       7603.89        57.35 o                         
   7   2   5       8167.41       8923.01       108.55 o                         
   9   2   5        394.41        461.83        34.56 o                         
  11   2   5       2853.19       2696.62       143.93 o                         
  13   2   5         11.38        -38.82        43.61 o                         
 -14   3   5         93.65         64.78        76.88 o                         
 -12   3   5       1810.09       1875.88       196.24 o                         
 -10   3   5         86.56         68.22        34.48 o                         
  -8   3   5       2355.29       2396.88       141.00 o                         
  -6   3   5        699.78        820.74        34.39 o                         
  -4   3   5       8541.37       8462.43       168.68 o                         
  -2   3   5        434.37        346.18        31.85 o                         
   0   3   5         47.30         89.80        24.05 o                         
   2   3   5       8780.06       8514.98       129.83 o                         
   4   3   5         62.55         18.45        78.87 o                         
   6   3   5        422.25        420.79        11.27 o                         
   8   3   5       2193.88       2521.70        44.44 o                         
  10   3   5        551.13        577.30        97.72 o                         
  12   3   5        267.77        152.45        38.47 o                         
 -13   4   5        151.15        239.74        51.78 o                         
 -11   4   5          2.63        -37.94        37.94 o                         
  -9   4   5        100.68        186.12        39.62 o                         
  -7   4   5         58.00         41.23        35.22 o                         
  -5   4   5       1163.91       1351.12        33.96 o                         
  -3   4   5         80.00         57.00        20.12 o                         
  -1   4   5         51.42         77.13        17.39 o                         
   1   4   5        236.86        259.18        14.79 o                         
   3   4   5         27.36         42.35        85.09 o                         
   5   4   5         43.01        -13.02       133.64 o                         
   7   4   5         42.94         61.99        54.41 o                         
   9   4   5         52.81         56.94        74.26 o                         
  11   4   5         26.33        -97.63        97.63 o                         
 -12   5   5       2047.62       2541.95       251.85 o                         
 -10   5   5        389.16        566.08       114.01 o                         
  -8   5   5       2947.09       3639.95       219.41 o                         
  -6   5   5       5089.37       5645.31        73.50 o                         
  -4   5   5       5671.17       5700.75        52.37 o                         
  -2   5   5       7584.74       7504.06        61.81 o                         
   0   5   5        523.71        512.12        19.40 o                         
   2   5   5      15359.63      15061.37      1681.13 o                         
   4   5   5         84.54         39.30        50.53 o                         
   6   5   5       4687.16       4453.91       310.82 o                         
   8   5   5        960.34        914.54        89.33 o                         
  10   5   5       1819.52       1509.64       116.58 o                         
 -11   6   5       1853.56       2379.71       145.78 o                         
  -9   6   5       2125.61       2559.63       157.51 o                         
  -7   6   5       5284.69       6554.11       102.10 o                         
  -5   6   5         30.73          0.27        51.80 o                         
  -3   6   5       9555.63      10431.12       169.82 o                         
  -1   6   5        739.97        726.16        72.55 o                         
   1   6   5       4086.73       4333.17       127.18 o                         
   3   6   5       3229.43       3027.14       257.58 o                         
   5   6   5       1506.62       1178.26        56.46 o                         
   7   6   5       2842.19       2570.35       115.86 o                         
   9   6   5         30.07        -49.90        85.18 o                         
 -10   7   5         35.92        137.37        63.19 o                         
  -8   7   5       1113.31       1235.19        97.54 o                         
  -6   7   5         76.59         67.98        57.21 o                         
  -4   7   5        591.44        756.58        52.48 o                         
  -2   7   5       1393.63       1360.76        31.89 o                         
   0   7   5        165.84        182.11        16.31 o                         
   2   7   5       1046.28        889.34       139.59 o                         
   4   7   5         71.35        -18.65        54.57 o                         
   6   7   5        381.16        360.31        94.30 o                         
   8   7   5        149.76        327.19       110.00 o                         
  -9   8   5        124.75        141.35        63.21 o                         
  -7   8   5        859.22       1103.57       126.42 o                         
  -5   8   5         29.88         12.92        59.38 o                         
  -3   8   5        309.97        285.83        38.01 o                         
  -1   8   5        121.58         60.94        34.49 o                         
   1   8   5        303.11        305.70       179.79 o                         
   3   8   5         13.17        102.38        56.17 o                         
   5   8   5         48.59        -29.47       112.88 o                         
   7   8   5        132.03        210.43       111.89 o                         
  -6   9   5        721.97        561.54        67.23 o                         
  -4   9   5       1041.47       1238.17        73.95 o                         
  -2   9   5       3839.11       3475.78        62.02 o                         
   0   9   5        543.90        474.09        19.25 o                         
   2   9   5       3150.11       1611.98       180.70 o                         
   4   9   5         84.57        -17.99       120.64 o                         
 -14   0   6       2988.89       2521.36       116.31 o                         
 -12   0   6       1823.63       1754.17        79.05 o                         
 -10   0   6       2178.35       2045.43       200.41 o                         
  -8   0   6      10823.03       9836.72        68.70 o                         
  -6   0   6       3362.67       2828.15       169.37 o                         
  -4   0   6      13554.02      11970.96        99.62 o                         
  -2   0   6         61.03         46.27        21.50 o                         
   0   0   6      31474.51      31098.89       168.29 o                         
   2   0   6       2635.04       2748.03       163.06 o                         
   4   0   6      12008.50      13113.39       338.61 o                         
   6   0   6       9589.90      10732.10       315.64 o                         
   8   0   6        701.93        466.25        52.79 o                         
  10   0   6       3229.21       3560.05        84.91 o                         
  12   0   6         44.44         94.31        50.76 o                         
 -13   1   6       1178.49       1046.66       116.09 o                         
 -11   1   6        150.80          8.92        45.00 o                         
  -9   1   6       5280.11       4933.97       164.90 o                         
  -7   1   6        207.43        214.51        46.97 o                         
  -5   1   6       5995.43       5689.57        39.80 o                         
  -3   1   6       7948.18       7563.85        48.34 o                         
  -1   1   6       5464.64       5245.47       110.63 o                         
   1   1   6       5884.92       6001.61        30.05 o                         
   3   1   6         27.76         52.21        21.55 o                         
   5   1   6       6151.49       6865.58        48.04 o                         
   7   1   6          2.00         -4.74        31.30 o                         
   9   1   6       1454.07       1370.41        44.50 o                         
  11   1   6        294.50        289.13        38.97 o                         
 -14   2   6         29.43        -36.18        87.17 o                         
 -12   2   6        181.43         40.61        56.64 o                         
 -10   2   6          4.44          7.20        40.73 o                         
  -8   2   6          2.86         -9.74        25.96 o                         
  -6   2   6          4.84        -32.38        32.38 o                         
  -4   2   6          7.85         19.10        27.55 o                         
  -2   2   6        272.95        294.29        20.13 o                         
   0   2   6        953.46        994.43        21.02 o                         
   2   2   6         58.39         48.98        18.90 o                         
   4   2   6        251.78        173.07        20.29 o                         
   6   2   6        676.37        835.36        47.82 o                         
   8   2   6         26.08         89.15        62.35 o                         
  10   2   6          1.58         14.18        27.53 o                         
  12   2   6         58.96        152.53        34.77 o                         
 -13   3   6       1310.05       1228.41        75.03 o                         
 -11   3   6        175.50        134.21        49.28 o                         
  -9   3   6       5766.31       6169.32        65.59 o                         
  -7   3   6        657.03        586.85        39.75 o                         
  -5   3   6       8880.28       8629.37       297.64 o                         
  -3   3   6       8475.64       8126.11        67.76 o                         
  -1   3   6       3517.74       3226.23        54.44 o                         
   1   3   6       8533.70       9115.40        66.50 o                         
   3   3   6        116.61        121.21        32.62 o                         
   5   3   6       5342.41       5581.44       133.91 o                         
   7   3   6          2.41        -14.23        14.23 o                         
   9   3   6       2230.21       2158.71       121.46 o                         
  11   3   6        274.93        223.66        24.47 o                         
 -12   4   6        426.03        364.36        61.03 o                         
 -10   4   6       2614.66       3340.67       254.15 o                         
  -8   4   6       7730.61       8468.49        72.46 o                         
  -6   4   6       2927.27       3348.66        66.77 o                         
  -4   4   6      14047.17      13717.05       209.26 o                         
  -2   4   6        118.93        196.65        31.93 o                         
   0   4   6      11883.70      11489.63       351.33 o                         
   2   4   6       2888.85       2665.25        99.67 o                         
   4   4   6       5609.67       5337.63       620.46 o                         
   6   4   6       1899.93       1728.98        85.36 o                         
   8   4   6        454.67        401.64        77.87 o                         
  10   4   6       2411.44       1880.23       115.32 o                         
 -11   5   6         13.75         75.43        45.27 o                         
  -9   5   6       1189.70       1565.47       113.34 o                         
  -7   5   6          6.91        -15.48        42.06 o                         
  -5   5   6        442.89        391.89        30.81 o                         
  -3   5   6       1366.05       1331.28        29.93 o                         
  -1   5   6       3560.23       3413.20        44.08 o                         
   1   5   6       1564.67       1629.70        32.53 o                         
   3   5   6         21.36        -43.59        43.59 o                         
   5   5   6       4437.94       3877.37       337.75 o                         
   7   5   6         97.04         51.13        49.98 o                         
   9   5   6        298.42        402.09        89.87 o                         
 -10   6   6        164.10        197.95       117.35 o                         
  -8   6   6        159.44        295.81        49.67 o                         
  -6   6   6          4.09        -10.57        39.62 o                         
  -4   6   6        792.23        886.17        35.61 o                         
  -2   6   6          7.48        -28.53        28.53 o                         
   0   6   6        540.51        582.63        36.66 o                         
   2   6   6        152.88        172.12        45.92 o                         
   4   6   6        577.27        465.30        49.17 o                         
   6   6   6         88.05        114.60        56.88 o                         
   8   6   6        104.44        144.02        95.29 o                         
  -9   7   6       2209.23       2554.45        80.16 o                         
  -7   7   6        276.98        473.32       100.25 o                         
  -5   7   6       2372.13       2382.10       136.66 o                         
  -3   7   6       1581.87       1480.76        79.90 o                         
  -1   7   6       3158.01       3448.72       101.42 o                         
   1   7   6       3583.62       3316.40       450.23 o                         
   3   7   6        309.38        282.14       106.61 o                         
   5   7   6       4113.87       2879.69       174.88 o                         
   7   7   6        179.12        262.86       104.85 o                         
  -8   8   6       1606.82       1897.57       389.69 o                         
  -6   8   6        836.96        942.89        57.94 o                         
  -4   8   6       3411.44       3800.53       173.97 o                         
  -2   8   6         47.12         57.89        28.82 o                         
   0   8   6       3340.94       3247.72        26.77 o                         
   2   8   6        472.71        213.14        60.84 o                         
   4   8   6       1070.23        917.65       281.40 o                         
   6   8   6        720.24        360.04       113.34 o                         
  -5   9   6        204.38        134.55        42.73 o                         
  -3   9   6        472.84        364.19        44.93 o                         
  -1   9   6         28.55        -27.67        27.67 o                         
   1   9   6        259.95        240.37        62.31 o                         
   3   9   6         37.49        -21.52        90.15 o                         
 -12   1   7        159.04         47.66        57.42 o                         
 -10   1   7       5932.09       5643.63       209.12 o                         
  -8   1   7         83.41        198.29        39.40 o                         
  -6   1   7       6466.17       6039.15        66.39 o                         
  -4   1   7       1268.11       1153.52        36.58 o                         
  -2   1   7       9285.83       9108.13        90.83 o                         
   0   1   7       2745.56       2803.15        49.34 o                         
   2   1   7       4673.56       5617.69        36.45 o                         
   4   1   7       6318.28       7061.05       123.33 o                         
   6   1   7        498.88        524.53        34.16 o                         
   8   1   7       2416.97       2864.18        92.18 o                         
  10   1   7        124.69        129.63        38.91 o                         
 -13   2   7         10.26         52.30        69.21 o                         
 -11   2   7       4144.58       4254.73       196.76 o                         
  -9   2   7       1049.55        971.66        35.14 o                         
  -7   2   7       4589.81       4349.64        81.62 o                         
  -5   2   7       9770.41       8881.61       135.98 o                         
  -3   2   7        587.81        428.48        23.75 o                         
  -1   2   7      16202.16      16476.17       146.80 o                         
   1   2   7        802.35        943.98        27.70 o                         
   3   2   7       7023.54       7710.14        60.67 o                         
   5   2   7       4233.98       4913.84        43.92 o                         
   7   2   7       2909.72       2743.88        56.65 o                         
   9   2   7       2051.69       2559.53       516.24 o                         
  11   2   7        117.26        149.12       113.83 o                         
 -12   3   7        550.02        511.47        55.47 o                         
 -10   3   7       1566.40       1951.08        87.75 o                         
  -8   3   7        114.15        117.13        40.90 o                         
  -6   3   7      12972.37      12832.15        75.31 o                         
  -4   3   7         85.63        131.87        29.81 o                         
  -2   3   7       4152.53       3949.74        32.37 o                         
   0   3   7       7033.23       7104.09        79.00 o                         
   2   3   7       3952.45       4051.75       149.14 o                         
   4   3   7       1350.70       1368.26        58.02 o                         
   6   3   7         36.20         70.79        27.97 o                         
   8   3   7       1125.39       1142.38        20.18 o                         
  10   3   7          7.54        -18.69        18.69 o                         
 -11   4   7        179.03        215.07        53.47 o                         
  -9   4   7        284.17         99.50        45.74 o                         
  -7   4   7        861.44        891.93        40.62 o                         
  -5   4   7       1844.68       2016.87        81.80 o                         
  -3   4   7        456.23        402.31        31.17 o                         
  -1   4   7       1433.64       1375.22        41.70 o                         
   1   4   7          0.36          9.87        31.22 o                         
   3   4   7        744.11        564.86        43.92 o                         
   5   4   7        142.93         96.49       141.04 o                         
   7   4   7        101.42         12.71        85.32 o                         
   9   4   7          1.12         21.12        79.32 o                         
 -10   5   7       1115.21       1449.45        57.42 o                         
  -8   5   7          0.33         59.83        43.47 o                         
  -6   5   7       5578.63       6200.82       275.44 o                         
  -4   5   7        262.48        220.63        25.63 o                         
  -2   5   7       2642.77       2727.38        32.71 o                         
   0   5   7       5206.20       4697.79       117.17 o                         
   2   5   7       1331.95       1524.81        52.69 o                         
   4   5   7       3275.96       3106.73       424.56 o                         
   6   5   7         36.90         60.33        88.43 o                         
   8   5   7       1940.64       2175.48       108.46 o                         
  -9   6   7       1958.42       2529.80        60.39 o                         
  -7   6   7       1339.50       1493.93        52.38 o                         
  -5   6   7       4027.77       4475.66        56.62 o                         
  -3   6   7        496.81        515.54        53.24 o                         
  -1   6   7       7021.94       6859.52        48.50 o                         
   1   6   7         62.20        240.40       169.37 o                         
   3   6   7       4462.80       3804.55       503.87 o                         
   5   6   7       1170.38        894.67        95.65 o                         
   7   6   7       1987.78       1609.00        77.79 o                         
  -8   7   7         11.18        -27.64        63.39 o                         
  -6   7   7       1104.71       1170.64        52.07 o                         
  -4   7   7        137.30        207.14        44.57 o                         
  -2   7   7        564.91        582.62        30.87 o                         
   0   7   7        559.83        524.58        15.47 o                         
   2   7   7        138.32         78.84        58.46 o                         
   4   7   7        424.22        368.85       113.65 o                         
   6   7   7          2.30        -94.21        94.21 o                         
  -7   8   7        100.18        164.41        52.41 o                         
  -5   8   7        347.30        346.93        56.16 o                         
  -3   8   7         89.26         23.05        42.61 o                         
  -1   8   7        411.51        359.47        21.39 o                         
   1   8   7         89.41         47.60       181.33 o                         
   3   8   7        594.44        496.51        75.44 o                         
   5   8   7          0.78         -0.19        71.56 o                         
  -2   9   7       1173.09        918.34        51.30 o                         
   0   9   7        941.37        708.16        67.67 o                         
 -12   0   8       3250.64       2646.54        71.51 o                         
 -10   0   8        512.46        375.38        49.32 o                         
  -8   0   8       7848.97       6796.75       223.83 o                         
  -6   0   8       4875.65       4454.89       192.70 o                         
  -4   0   8       9089.78       8824.33       210.47 o                         
  -2   0   8      15965.25      15845.15       270.57 o                         
   0   0   8        974.46        948.20        51.12 o                         
   2   0   8      13070.99      15039.99       207.05 o                         
   4   0   8        584.93        646.31        37.39 o                         
   6   0   8       3105.68       3288.65        62.98 o                         
   8   0   8        500.94        708.53        60.73 o                         
  10   0   8        393.07        352.73        63.98 o                         
 -13   1   8        468.20        510.28        64.09 o                         
 -11   1   8       1770.93       1493.13        84.52 o                         
  -9   1   8        607.85        636.30        48.58 o                         
  -7   1   8       3237.90       3202.54        37.73 o                         
  -5   1   8        301.68        331.36        66.05 o                         
  -3   1   8       5252.17       5108.06        36.75 o                         
  -1   1   8       1552.06       1525.60        31.11 o                         
   1   1   8       2617.02       2976.50        33.36 o                         
   3   1   8       3295.22       3905.21        49.65 o                         
   5   1   8        517.30        532.78        32.10 o                         
   7   1   8       2849.49       3176.24        52.72 o                         
   9   1   8          1.32        -12.78        60.32 o                         
 -12   2   8         20.18        -45.19        61.08 o                         
 -10   2   8          6.92         42.38        44.03 o                         
  -8   2   8         88.77         72.17        73.59 o                         
  -6   2   8         76.68         60.08        37.82 o                         
  -4   2   8          2.57         62.71        26.94 o                         
  -2   2   8       1141.19       1191.76        28.96 o                         
   0   2   8         54.75         55.72        22.73 o                         
   2   2   8         35.11         15.21        22.83 o                         
   4   2   8        778.82        809.22        26.53 o                         
   6   2   8         90.91         85.57        43.52 o                         
   8   2   8         16.86        238.94        73.72 o                         
  10   2   8         13.06        -40.96        43.13 o                         
 -11   3   8       2401.96       1944.05       206.28 o                         
  -9   3   8        583.64        664.86        71.33 o                         
  -7   3   8       5493.51       4905.21       276.82 o                         
  -5   3   8        157.08         91.62        28.60 o                         
  -3   3   8       5695.59       5774.69       115.00 o                         
  -1   3   8        964.93        961.78        66.41 o                         
   1   3   8       3697.71       4074.90        37.28 o                         
   3   3   8       1959.12       2310.76        49.00 o                         
   5   3   8       1186.79       1215.96        28.23 o                         
   7   3   8       2469.61       2242.14        30.27 o                         
   9   3   8         18.23        -57.03        76.52 o                         
 -10   4   8        356.08        403.36        54.44 o                         
  -8   4   8       3408.62       3466.20        61.15 o                         
  -6   4   8       5625.35       5721.09       172.12 o                         
  -4   4   8       4480.40       4419.27       173.16 o                         
  -2   4   8       5047.84       4633.04        49.75 o                         
   0   4   8         61.87         63.54        48.75 o                         
   2   4   8      10138.07      10725.51       533.83 o                         
   4   4   8         52.41         65.71        62.80 o                         
   6   4   8       2336.26       2089.57       198.92 o                         
   8   4   8       1241.61        938.09        98.90 o                         
 -11   5   8        474.32        401.75        82.02 o                         
  -9   5   8        563.55        573.87        69.66 o                         
  -7   5   8        530.17        630.06        37.33 o                         
  -5   5   8          2.62         49.60        35.59 o                         
  -3   5   8       2999.02       3248.46        45.31 o                         
  -1   5   8        689.73        782.93        27.44 o                         
   1   5   8        660.51        646.46        49.47 o                         
   3   5   8       1977.97       2028.74       202.49 o                         
   5   5   8          9.17        -36.32        52.04 o                         
   7   5   8        629.24        536.72       120.46 o                         
  -8   6   8         86.07        193.07        50.64 o                         
  -6   6   8        125.62        251.20        49.95 o                         
  -4   6   8         68.50         83.99        47.64 o                         
  -2   6   8        275.47        315.39        30.84 o                         
   0   6   8          4.61          2.71        32.37 o                         
   2   6   8        447.83        706.93        95.06 o                         
   4   6   8         28.15         23.49        64.65 o                         
   6   6   8        160.43        139.86       126.87 o                         
  -7   7   8       2359.14       2978.86       172.12 o                         
  -5   7   8         15.61         -2.83        42.56 o                         
  -3   7   8       4920.07       5039.24       188.94 o                         
  -1   7   8        577.27        471.49        22.62 o                         
   1   7   8       2191.32       2190.60        70.57 o                         
   3   7   8       1535.35       1381.43       193.78 o                         
   5   7   8        244.98        363.27        95.20 o                         
  -4   8   8        429.54        399.86        40.17 o                         
  -2   8   8       2025.70       1558.10        95.67 o                         
   0   8   8         33.72         25.20        62.41 o                         
   2   8   8       1869.63        864.78       227.35 o                         
 -12   1   9        713.72        545.62        64.42 o                         
 -10   1   9        449.10        553.46        45.15 o                         
  -8   1   9       1441.67       1355.43        40.40 o                         
  -6   1   9        328.16        308.08        36.60 o                         
  -4   1   9       6940.00       6681.97        46.31 o                         
  -2   1   9          2.13        -15.02        35.10 o                         
   0   1   9       6195.93       7501.24       115.28 o                         
   2   1   9       3053.86       3792.79       100.48 o                         
   4   1   9       2253.67       2578.28        36.09 o                         
   6   1   9       1865.76       1790.53       122.12 o                         
   8   1   9         52.41         84.36        64.47 o                         
 -11   2   9          4.43        -57.57        57.57 o                         
  -9   2   9       9010.55       8376.97        90.70 o                         
  -7   2   9        713.68        591.61        69.32 o                         
  -5   2   9       5690.89       5531.23        48.28 o                         
  -3   2   9       6215.04       5979.03       140.65 o                         
  -1   2   9       3634.77       4076.93        57.08 o                         
   1   2   9       4868.23       5168.45       155.85 o                         
   3   2   9        132.77        131.96        25.53 o                         
   5   2   9       4118.58       4032.87       205.86 o                         
   7   2   9        129.42        121.64        81.93 o                         
   9   2   9       1124.22       1172.16        87.71 o                         
 -10   3   9        182.56         94.41        57.68 o                         
  -8   3   9       2862.78       2668.80        47.36 o                         
  -6   3   9          3.92        -38.00        38.00 o                         
  -4   3   9       2794.28       2628.83        62.57 o                         
  -2   3   9        929.52        863.21        51.54 o                         
   0   3   9       1640.37       1907.62        32.49 o                         
   2   3   9       1327.66       1381.72        50.76 o                         
   4   3   9       1124.62       1013.83        54.82 o                         
   6   3   9        715.68        673.00        53.73 o                         
   8   3   9         71.67          1.51        65.51 o                         
 -11   4   9          5.08         84.44        72.68 o                         
  -9   4   9         49.37         13.23        52.85 o                         
  -7   4   9        750.94        692.27        74.90 o                         
  -5   4   9         22.66        109.34        45.81 o                         
  -3   4   9        282.16        305.18        26.31 o                         
  -1   4   9        194.68        196.99        24.21 o                         
   1   4   9        314.78        412.37        25.63 o                         
   3   4   9         30.06         99.49        48.95 o                         
   5   4   9        141.99        142.21        79.95 o                         
   7   4   9          5.32        130.35        61.54 o                         
 -10   5   9       1059.61       1177.39        91.41 o                         
  -8   5   9       3476.30       3893.80        71.62 o                         
  -6   5   9        729.39        525.01        46.62 o                         
  -4   5   9       4425.92       4125.17       354.41 o                         
  -2   5   9         57.03         63.74        31.93 o                         
   0   5   9       3544.82       3649.47       243.64 o                         
   2   5   9        496.23        525.35       188.41 o                         
   4   5   9       1282.47       1074.86       258.25 o                         
   6   5   9        597.13        300.45        62.60 o                         
  -7   6   9         41.37         94.09        54.85 o                         
  -5   6   9       1769.97       1770.99        47.93 o                         
  -3   6   9       2699.73       2836.95        70.20 o                         
  -1   6   9       1935.30       1667.27        30.72 o                         
   1   6   9       3437.02       3272.04       627.05 o                         
   3   6   9         43.92          6.58        65.06 o                         
   5   6   9       2562.95       1327.14       253.43 o                         
  -6   7   9          1.18        142.34        93.03 o                         
  -4   7   9        761.74        751.26        56.94 o                         
  -2   7   9          1.24        -24.64        24.64 o                         
   0   7   9        343.12        348.51        89.24 o                         
   2   7   9        223.42        -21.20        91.63 o                         
  -1   8   9        225.36         11.37        92.22 o                         
 -10   0  10       3562.31       2886.94       230.33 o                         
  -8   0  10        227.97        219.14        50.55 o                         
  -6   0  10       7311.90       7132.65       322.32 o                         
  -4   0  10       4894.24       5087.52       101.06 o                         
  -2   0  10       4820.78       4873.66        56.85 o                         
   0   0  10       6405.93       7975.80        67.23 o                         
   2   0  10        419.67        412.02        54.14 o                         
   4   0  10       5736.23       7129.67       355.17 o                         
   6   0  10        271.02        193.71        59.33 o                         
   8   0  10       1672.74       1762.84        83.65 o                         
 -11   1  10       1540.40       1274.96        67.83 o                         
  -9   1  10        919.33        834.07        50.96 o                         
  -7   1  10       1805.27       1595.42        58.97 o                         
  -5   1  10       1666.60       1584.24        99.45 o                         
  -3   1  10        285.40        313.94        55.72 o                         
  -1   1  10       3360.25       3854.46       107.92 o                         
   1   1  10          8.66         11.45        31.04 o                         
   3   1  10        981.03       1327.82        35.99 o                         
   5   1  10        701.38        752.37        37.20 o                         
   7   1  10        245.68        278.21        43.69 o                         
 -10   2  10        254.26        278.85        57.61 o                         
  -8   2  10        248.46        219.18        42.48 o                         
  -6   2  10         21.49        -46.54        46.54 o                         
  -4   2  10        166.26        169.83        33.09 o                         
  -2   2  10        147.75        143.57        30.15 o                         
   0   2  10        126.16        158.90        33.75 o                         
   2   2  10        144.71        188.20        48.63 o                         
   4   2  10          3.58        -20.89        25.71 o                         
   6   2  10         90.84         69.66        67.14 o                         
   8   2  10         23.73        214.94        76.43 o                         
  -9   3  10       1465.61       1303.02        62.88 o                         
  -7   3  10        909.56        891.28        51.25 o                         
  -5   3  10       2819.04       2673.88        56.33 o                         
  -3   3  10        188.80        148.91        38.40 o                         
  -1   3  10       5152.98       5457.36        47.57 o                         
   1   3  10         55.04         -9.37        36.38 o                         
   3   3  10       2861.68       2810.80        56.17 o                         
   5   3  10       1096.01        778.37        63.25 o                         
   7   3  10        576.43        540.77       118.70 o                         
  -8   4  10        347.84        304.53        48.17 o                         
  -6   4  10       5523.54       5460.98        78.18 o                         
  -4   4  10        549.80        574.80        43.55 o                         
  -2   4  10       2125.35       2330.70       188.01 o                         
   0   4  10       4795.01       5154.92       218.31 o                         
   2   4  10       1340.33       1458.63        50.35 o                         
   4   4  10       2890.28       2961.66       773.36 o                         
   6   4  10         26.06         61.65        60.03 o                         
  -7   5  10        927.73       1056.34        92.49 o                         
  -5   5  10        890.12        905.23        42.17 o                         
  -3   5  10          1.55        -19.36        36.82 o                         
  -1   5  10       1144.23        994.01       109.41 o                         
   1   5  10          4.32        -22.44        22.44 o                         
   3   5  10         47.06         19.86        59.82 o                         
   5   5  10        136.87        -68.21       118.61 o                         
  -6   6  10        422.65        444.79        60.71 o                         
  -4   6  10         20.70        104.61        34.67 o                         
  -2   6  10        131.76        171.79        28.42 o                         
   0   6  10         52.84         88.29        27.16 o                         
   2   6  10        143.20        107.19        80.08 o                         
  -3   7  10          7.33        -87.08        87.08 o                         
  -1   7  10       2412.73       1933.58        28.33 o                         
 -10   1  11          7.60        -35.61        58.16 o                         
  -8   1  11       2064.28       1854.80        63.02 o                         
  -6   1  11       2248.34       2195.11        46.93 o                         
  -4   1  11       1324.96       1400.82        47.48 o                         
  -2   1  11       3842.58       4389.56        63.49 o                         
   0   1  11         46.47        -24.73        33.70 o                         
   2   1  11       1910.81       2337.41        52.99 o                         
   4   1  11        287.09        244.11        40.00 o                         
   6   1  11        605.76        681.78       100.50 o                         
  -9   2  11         53.17         45.41        86.13 o                         
  -7   2  11       4217.66       3869.15        56.62 o                         
  -5   2  11        198.64        333.29        38.63 o                         
  -3   2  11       4418.45       4768.50        48.64 o                         
  -1   2  11       1590.69       1769.01        77.73 o                         
   1   2  11       3107.47       3673.52        48.82 o                         
   3   2  11       2129.63       2183.23        75.57 o                         
   5   2  11        200.20        185.29        58.98 o                         
  -8   3  11        303.12        304.91        64.11 o                         
  -6   3  11        850.77        879.27        56.89 o                         
  -4   3  11        554.47        491.45        53.69 o                         
  -2   3  11        452.64        559.35        53.42 o                         
   0   3  11          2.38         -4.36        33.98 o                         
   2   3  11       1776.27       1983.64       114.01 o                         
   4   3  11          7.87        232.03        58.74 o                         
  -7   4  11         19.20         -9.14        47.30 o                         
  -5   4  11         18.74         -1.11        31.56 o                         
  -3   4  11          8.67        126.21        38.21 o                         
  -1   4  11         27.96         12.82        27.67 o                         
   1   4  11        201.50        220.54        28.91 o                         
   3   4  11         38.26         34.14        20.82 o                         
  -6   5  11       1599.79       1229.24        73.05 o                         
  -4   5  11        467.93        484.36        44.30 o                         
  -2   5  11       1875.22       1677.13        52.16 o                         
   0   5  11          4.58          4.27        34.20 o                         
   2   5  11       2108.51       1833.75       345.24 o                         
  -1   6  11        983.38        913.81       110.81 o                         
  -8   0  12       1340.75       1290.98        63.02 o                         
  -6   0  12          6.03        -21.51        53.13 o                         
  -4   0  12       3696.41       3901.87        66.95 o                         
  -2   0  12         20.15        -47.69        47.69 o                         
   0   0  12        863.19       1232.78        54.34 o                         
   2   0  12       1605.96       1645.88        59.07 o                         
   4   0  12       1069.50       1049.24        76.56 o                         
  -7   1  12        608.33        449.78        57.75 o                         
  -5   1  12       1346.91       1455.69        60.51 o                         
  -3   1  12       2405.02       2522.25       109.71 o                         
  -1   1  12        732.08        919.93        39.03 o                         
   1   1  12       2086.32       2541.97        51.55 o                         
   3   1  12         23.26        -35.59        36.15 o                         
  -6   2  12         76.54        145.01        38.81 o                         
  -4   2  12        236.14        206.98        53.29 o                         
  -2   2  12         16.88         54.66        53.55 o                         
   0   2  12         41.66        -36.25        36.25 o                         
   2   2  12          0.57         35.09        38.51 o                         
   4   2  12        227.31        157.58        50.85 o                         
  -5   3  12       1252.68       1394.85        48.62 o                         
  -3   3  12       1584.99       1446.10        81.30 o                         
  -1   3  12        360.91        411.21        37.20 o                         
   1   3  12       1866.93       1967.04       172.06 o                         
   3   3  12         13.43         15.30        35.88 o                         
  -4   4  12       2619.44       2268.94        46.60 o                         
  -2   4  12        248.55        229.23        56.70 o                         
   0   4  12       1786.50       1511.44        40.82 o                         
  -4   1  13       1165.81       1302.12        48.27 o                         
  -2   1  13        474.42        510.30        39.42 o                         
   0   1  13        398.73        341.23        65.24 o                         
  -3   2  13          7.32        -60.87        60.87 o                         
  -1   2  13       3833.63       4066.20       319.52 o                         
                                                                                
